# Supplementary material for: Electron hopping in conjugated molecular wires with application to solar cells
Source: Nat Chem. 2026 Feb 9;18(4):756–64. doi: 10.1038/s41557-025-02034-0 (PMC13061622; doi:10.1038/s41557-025-02034-0)
Supplement: Supplementary file 4 — The excel file for electrochemical characterization of surface-anchored ferrocene-derived molecular wires. [file 41557_2025_2034_MOESM4_ESM.xlsx]

## Sheet: panel a
figure 2a
control compound		ferrocene assemble		aminoferrocene		comound I		compound II		compound III
E/V	I/mA	E/V	I/mA	E/V	I/mA	E/V	I/mA	E/V	I/mA	E/V	I/mA
-0.595	-0.121	-0.595	0.044	-0.595	-0.199	-0.595	-0.191	-0.595	-0.217	-0.595	-0.219
-0.585	-0.02	-0.585	0.045	-0.585	-0.059	-0.585	-0.072	-0.585	-0.093	-0.585	-0.044
-0.575	0.012	-0.575	0.046	-0.575	-0.001	-0.575	-0.006	-0.575	-0.038	-0.575	0.03
-0.565	0.026	-0.565	0.047	-0.565	0.026	-0.565	0.029	-0.565	-0.012	-0.565	0.065
-0.555	0.033	-0.555	0.048	-0.555	0.041	-0.555	0.052	-0.555	0.002	-0.555	0.083
-0.545	0.037	-0.545	0.049	-0.545	0.05	-0.545	0.066	-0.545	0.01	-0.545	0.093
-0.535	0.041	-0.535	0.05	-0.535	0.056	-0.535	0.075	-0.535	0.016	-0.535	0.099
-0.525	0.043	-0.525	0.05	-0.525	0.06	-0.525	0.081	-0.525	0.021	-0.525	0.103
-0.515	0.045	-0.515	0.051	-0.515	0.063	-0.515	0.086	-0.515	0.024	-0.515	0.105
-0.505	0.046	-0.505	0.052	-0.505	0.066	-0.505	0.089	-0.505	0.027	-0.505	0.107
-0.495	0.048	-0.495	0.052	-0.495	0.068	-0.495	0.092	-0.495	0.029	-0.495	0.109
-0.485	0.049	-0.485	0.053	-0.485	0.069	-0.485	0.093	-0.485	0.031	-0.485	0.11
-0.475	0.05	-0.475	0.054	-0.475	0.071	-0.475	0.095	-0.475	0.033	-0.475	0.111
-0.465	0.05	-0.465	0.054	-0.465	0.072	-0.465	0.096	-0.465	0.035	-0.465	0.112
-0.455	0.051	-0.455	0.055	-0.455	0.073	-0.455	0.098	-0.455	0.037	-0.455	0.113
-0.445	0.052	-0.445	0.056	-0.445	0.074	-0.445	0.098	-0.445	0.038	-0.445	0.114
-0.435	0.052	-0.435	0.056	-0.435	0.075	-0.435	0.1	-0.435	0.04	-0.435	0.114
-0.425	0.053	-0.425	0.057	-0.425	0.076	-0.425	0.1	-0.425	0.041	-0.425	0.114
-0.415	0.053	-0.415	0.057	-0.415	0.077	-0.415	0.101	-0.415	0.043	-0.415	0.115
-0.405	0.054	-0.405	0.058	-0.405	0.077	-0.405	0.101	-0.405	0.044	-0.405	0.115
-0.395	0.054	-0.395	0.058	-0.395	0.078	-0.395	0.101	-0.395	0.046	-0.395	0.116
-0.385	0.054	-0.385	0.058	-0.385	0.079	-0.385	0.101	-0.385	0.047	-0.385	0.116
-0.375	0.054	-0.375	0.059	-0.375	0.08	-0.375	0.103	-0.375	0.049	-0.375	0.116
-0.365	0.054	-0.365	0.059	-0.365	0.081	-0.365	0.103	-0.365	0.051	-0.365	0.116
-0.355	0.054	-0.355	0.059	-0.355	0.081	-0.355	0.104	-0.355	0.053	-0.355	0.116
-0.345	0.054	-0.345	0.06	-0.345	0.082	-0.345	0.104	-0.345	0.054	-0.345	0.117
-0.335	0.054	-0.335	0.06	-0.335	0.083	-0.335	0.104	-0.335	0.056	-0.335	0.117
-0.325	0.054	-0.325	0.06	-0.325	0.084	-0.325	0.104	-0.325	0.058	-0.325	0.117
-0.315	0.054	-0.315	0.06	-0.315	0.085	-0.315	0.106	-0.315	0.06	-0.315	0.118
-0.305	0.054	-0.305	0.06	-0.305	0.086	-0.305	0.106	-0.305	0.063	-0.305	0.118
-0.295	0.054	-0.295	0.061	-0.295	0.087	-0.295	0.107	-0.295	0.065	-0.295	0.118
-0.285	0.054	-0.285	0.061	-0.285	0.088	-0.285	0.107	-0.285	0.068	-0.285	0.119
-0.275	0.054	-0.275	0.061	-0.275	0.09	-0.275	0.109	-0.275	0.07	-0.275	0.119
-0.265	0.054	-0.265	0.061	-0.265	0.091	-0.265	0.109	-0.265	0.073	-0.265	0.12
-0.255	0.054	-0.255	0.061	-0.255	0.093	-0.255	0.11	-0.255	0.076	-0.255	0.12
-0.245	0.054	-0.245	0.061	-0.245	0.094	-0.245	0.112	-0.245	0.079	-0.245	0.121
-0.235	0.054	-0.235	0.061	-0.235	0.096	-0.235	0.113	-0.235	0.083	-0.235	0.121
-0.225	0.053	-0.225	0.061	-0.225	0.098	-0.225	0.115	-0.225	0.086	-0.225	0.122
-0.215	0.053	-0.215	0.061	-0.215	0.1	-0.215	0.116	-0.215	0.09	-0.215	0.123
-0.205	0.053	-0.205	0.061	-0.205	0.103	-0.205	0.118	-0.205	0.094	-0.205	0.124
-0.195	0.053	-0.195	0.061	-0.195	0.105	-0.195	0.119	-0.195	0.098	-0.195	0.125
-0.185	0.053	-0.185	0.061	-0.185	0.108	-0.185	0.123	-0.185	0.103	-0.185	0.126
-0.175	0.052	-0.175	0.06	-0.175	0.11	-0.175	0.124	-0.175	0.108	-0.175	0.127
-0.165	0.052	-0.165	0.06	-0.165	0.114	-0.165	0.127	-0.165	0.113	-0.165	0.129
-0.155	0.052	-0.155	0.06	-0.155	0.117	-0.155	0.13	-0.155	0.118	-0.155	0.131
-0.145	0.052	-0.145	0.06	-0.145	0.12	-0.145	0.133	-0.145	0.124	-0.145	0.132
-0.135	0.052	-0.135	0.06	-0.135	0.124	-0.135	0.136	-0.135	0.13	-0.135	0.134
-0.125	0.052	-0.125	0.06	-0.125	0.128	-0.125	0.139	-0.125	0.136	-0.125	0.137
-0.115	0.051	-0.115	0.06	-0.115	0.132	-0.115	0.142	-0.115	0.142	-0.115	0.139
-0.105	0.051	-0.105	0.06	-0.105	0.137	-0.105	0.147	-0.105	0.149	-0.105	0.142
-0.095	0.051	-0.095	0.06	-0.095	0.142	-0.095	0.152	-0.095	0.156	-0.095	0.145
-0.085	0.051	-0.085	0.06	-0.085	0.146	-0.085	0.156	-0.085	0.164	-0.085	0.148
-0.075	0.051	-0.075	0.06	-0.075	0.152	-0.075	0.161	-0.075	0.172	-0.075	0.151
-0.065	0.05	-0.065	0.06	-0.065	0.157	-0.065	0.165	-0.065	0.18	-0.065	0.155
-0.055	0.05	-0.055	0.06	-0.055	0.163	-0.055	0.172	-0.055	0.189	-0.055	0.159
-0.045	0.05	-0.045	0.06	-0.045	0.17	-0.045	0.178	-0.045	0.198	-0.045	0.164
-0.035	0.05	-0.035	0.06	-0.035	0.176	-0.035	0.184	-0.035	0.207	-0.035	0.169
-0.025	0.05	-0.025	0.06	-0.025	0.183	-0.025	0.188	-0.025	0.217	-0.025	0.174
-0.015	0.049	-0.015	0.06	-0.015	0.19	-0.015	0.196	-0.015	0.227	-0.015	0.18
-0.005	0.049	-0.005	0.061	-0.005	0.197	-0.005	0.202	-0.005	0.237	-0.005	0.185
0.005	0.049	0.005	0.061	0.005	0.205	0.005	0.21	0.005	0.247	0.005	0.192
0.015	0.049	0.015	0.061	0.015	0.213	0.015	0.217	0.015	0.258	0.015	0.198
0.025	0.048	0.025	0.061	0.025	0.221	0.025	0.225	0.025	0.269	0.025	0.205
0.035	0.048	0.035	0.061	0.035	0.229	0.035	0.233	0.035	0.28	0.035	0.212
0.045	0.048	0.045	0.062	0.045	0.238	0.045	0.242	0.045	0.291	0.045	0.219
0.055	0.048	0.055	0.062	0.055	0.246	0.055	0.251	0.055	0.303	0.055	0.226
0.065	0.048	0.065	0.062	0.065	0.254	0.065	0.26	0.065	0.314	0.065	0.233
0.075	0.047	0.075	0.062	0.075	0.261	0.075	0.268	0.075	0.324	0.075	0.239
0.085	0.047	0.085	0.063	0.085	0.269	0.085	0.277	0.085	0.334	0.085	0.245
0.095	0.047	0.095	0.063	0.095	0.275	0.095	0.286	0.095	0.344	0.095	0.25
0.105	0.047	0.105	0.063	0.105	0.28	0.105	0.296	0.105	0.352	0.105	0.255
0.115	0.046	0.115	0.063	0.115	0.284	0.115	0.303	0.115	0.359	0.115	0.258
0.125	0.046	0.125	0.063	0.125	0.287	0.125	0.309	0.125	0.365	0.125	0.26
0.135	0.046	0.135	0.063	0.135	0.287	0.135	0.314	0.135	0.369	0.135	0.261
0.145	0.045	0.145	0.063	0.145	0.286	0.145	0.319	0.145	0.371	0.145	0.259
0.155	0.045	0.155	0.062	0.155	0.282	0.155	0.319	0.155	0.371	0.155	0.256
0.165	0.044	0.165	0.062	0.165	0.276	0.165	0.317	0.165	0.368	0.165	0.251
0.175	0.044	0.175	0.062	0.175	0.268	0.175	0.312	0.175	0.363	0.175	0.244
0.185	0.044	0.185	0.061	0.185	0.258	0.185	0.306	0.185	0.356	0.185	0.236
0.195	0.043	0.195	0.061	0.195	0.245	0.195	0.297	0.195	0.346	0.195	0.227
0.205	0.043	0.205	0.06	0.205	0.232	0.205	0.288	0.205	0.333	0.205	0.217
0.215	0.042	0.215	0.06	0.215	0.219	0.215	0.276	0.215	0.319	0.215	0.207
0.225	0.042	0.225	0.06	0.225	0.205	0.225	0.262	0.225	0.303	0.225	0.197
0.235	0.041	0.235	0.059	0.235	0.191	0.235	0.247	0.235	0.285	0.235	0.187
0.245	0.041	0.245	0.059	0.245	0.178	0.245	0.231	0.245	0.267	0.245	0.178
0.255	0.041	0.255	0.059	0.255	0.167	0.255	0.214	0.255	0.248	0.255	0.169
0.265	0.04	0.265	0.059	0.265	0.156	0.265	0.201	0.265	0.231	0.265	0.161
0.275	0.04	0.275	0.058	0.275	0.147	0.275	0.187	0.275	0.214	0.275	0.154
0.285	0.039	0.285	0.058	0.285	0.139	0.285	0.175	0.285	0.199	0.285	0.148
0.295	0.039	0.295	0.058	0.295	0.133	0.295	0.162	0.295	0.185	0.295	0.142
0.305	0.039	0.305	0.058	0.305	0.127	0.305	0.153	0.305	0.174	0.305	0.137
0.315	0.038	0.315	0.058	0.315	0.121	0.315	0.144	0.315	0.163	0.315	0.132
0.325	0.038	0.325	0.058	0.325	0.116	0.325	0.136	0.325	0.155	0.325	0.128
0.335	0.038	0.335	0.058	0.335	0.112	0.335	0.13	0.335	0.147	0.335	0.124
0.345	0.037	0.345	0.058	0.345	0.108	0.345	0.124	0.345	0.141	0.345	0.121
0.355	0.037	0.355	0.058	0.355	0.105	0.355	0.119	0.355	0.135	0.355	0.118
0.365	0.037	0.365	0.058	0.365	0.102	0.365	0.115	0.365	0.13	0.365	0.115
0.375	0.036	0.375	0.058	0.375	0.099	0.375	0.11	0.375	0.126	0.375	0.112
0.385	0.036	0.385	0.058	0.385	0.097	0.385	0.107	0.385	0.122	0.385	0.11
0.395	0.036	0.395	0.058	0.395	0.094	0.395	0.104	0.395	0.119	0.395	0.108
0.405	0.036	0.405	0.058	0.405	0.092	0.405	0.101	0.405	0.116	0.405	0.106
0.415	0.035	0.415	0.058	0.415	0.09	0.415	0.098	0.415	0.114	0.415	0.104
0.425	0.035	0.425	0.058	0.425	0.089	0.425	0.095	0.425	0.112	0.425	0.102
0.435	0.035	0.435	0.058	0.435	0.087	0.435	0.093	0.435	0.11	0.435	0.101
0.445	0.035	0.445	0.059	0.445	0.085	0.445	0.092	0.445	0.109	0.445	0.1
0.455	0.034	0.455	0.059	0.455	0.084	0.455	0.09	0.455	0.108	0.455	0.099
0.465	0.034	0.465	0.059	0.465	0.083	0.465	0.089	0.465	0.108	0.465	0.098
0.475	0.034	0.475	0.059	0.475	0.082	0.475	0.087	0.475	0.107	0.475	0.097
0.485	0.034	0.485	0.059	0.485	0.081	0.485	0.086	0.485	0.107	0.485	0.096
0.495	0.033	0.495	0.059	0.495	0.08	0.495	0.086	0.495	0.106	0.495	0.095
0.505	0.033	0.505	0.06	0.505	0.08	0.505	0.084	0.505	0.107	0.505	0.095
0.515	0.033	0.515	0.06	0.515	0.079	0.515	0.084	0.515	0.107	0.515	0.094
0.525	0.033	0.525	0.06	0.525	0.078	0.525	0.083	0.525	0.107	0.525	0.093
0.535	0.033	0.535	0.06	0.535	0.078	0.535	0.083	0.535	0.107	0.535	0.093
0.545	0.033	0.545	0.061	0.545	0.078	0.545	0.081	0.545	0.108	0.545	0.093
0.555	0.032	0.555	0.061	0.555	0.077	0.555	0.081	0.555	0.108	0.555	0.092
0.565	0.032	0.565	0.061	0.565	0.077	0.565	0.081	0.565	0.108	0.565	0.092
0.575	0.032	0.575	0.061	0.575	0.077	0.575	0.08	0.575	0.108	0.575	0.092
0.585	0.032	0.585	0.062	0.585	0.076	0.585	0.08	0.585	0.108	0.585	0.091
0.595	0.032	0.595	0.062	0.595	0.076	0.595	0.078	0.595	0.108	0.595	0.091
0.605	0.032	0.605	0.062	0.605	0.076	0.605	0.078	0.605	0.108	0.605	0.091
0.615	0.031	0.615	0.063	0.615	0.076	0.615	0.078	0.615	0.108	0.615	0.091
0.625	0.031	0.625	0.063	0.625	0.076	0.625	0.078	0.625	0.108	0.625	0.09
0.635	0.031	0.635	0.063	0.635	0.075	0.635	0.078	0.635	0.108	0.635	0.09
0.645	0.031	0.645	0.064	0.645	0.075	0.645	0.077	0.645	0.108	0.645	0.09
0.655	0.031	0.655	0.064	0.655	0.075	0.655	0.077	0.655	0.109	0.655	0.089
0.665	0.031	0.665	0.064	0.665	0.075	0.665	0.077	0.665	0.109	0.665	0.089
0.675	0.031	0.675	0.065	0.675	0.075	0.675	0.075	0.675	0.11	0.675	0.089
0.685	0.031	0.685	0.065	0.685	0.075	0.685	0.075	0.685	0.11	0.685	0.089
0.695	0.03	0.695	0.065	0.695	0.075	0.695	0.075	0.695	0.11	0.695	0.088
0.705	0.03	0.705	0.066	0.705	0.075	0.705	0.075	0.705	0.111	0.705	0.088
0.715	0.03	0.715	0.066	0.715	0.075	0.715	0.074	0.715	0.111	0.715	0.088
0.725	0.03	0.725	0.066	0.725	0.075	0.725	0.074	0.725	0.112	0.725	0.088
0.735	0.03	0.735	0.067	0.735	0.075	0.735	0.074	0.735	0.112	0.735	0.087
0.745	0.03	0.745	0.067	0.745	0.075	0.745	0.074	0.745	0.113	0.745	0.087
0.755	0.03	0.755	0.068	0.755	0.075	0.755	0.072	0.755	0.114	0.755	0.087
0.765	0.03	0.765	0.068	0.765	0.075	0.765	0.072	0.765	0.114	0.765	0.087
0.775	0.03	0.775	0.068	0.775	0.075	0.775	0.072	0.775	0.115	0.775	0.086
0.785	0.03	0.785	0.069	0.785	0.075	0.785	0.07	0.785	0.115	0.785	0.086
0.795	0.03	0.795	0.069	0.795	0.075	0.795	0.07	0.795	0.116	0.795	0.086
0.805	0.029	0.805	0.07	0.805	0.076	0.805	0.07	0.805	0.116	0.805	0.086
0.815	0.029	0.815	0.07	0.815	0.076	0.815	0.07	0.815	0.117	0.815	0.086
0.825	0.029	0.825	0.071	0.825	0.076	0.825	0.07	0.825	0.118	0.825	0.086
0.835	0.029	0.835	0.071	0.835	0.076	0.835	0.069	0.835	0.118	0.835	0.085
0.845	0.029	0.845	0.071	0.845	0.076	0.845	0.069	0.845	0.119	0.845	0.085
0.855	0.029	0.855	0.072	0.855	0.076	0.855	0.069	0.855	0.12	0.855	0.085
0.865	0.029	0.865	0.072	0.865	0.076	0.865	0.069	0.865	0.12	0.865	0.085
0.875	0.029	0.875	0.073	0.875	0.077	0.875	0.069	0.875	0.121	0.875	0.085
0.885	0.029	0.885	0.073	0.885	0.077	0.885	0.067	0.885	0.122	0.885	0.085
0.895	0.029	0.895	0.074	0.895	0.077	0.895	0.067	0.895	0.122	0.895	0.085
0.905	0.029	0.905	0.074	0.905	0.077	0.905	0.067	0.905	0.123	0.905	0.085
0.915	0.029	0.915	0.075	0.915	0.077	0.915	0.067	0.915	0.124	0.915	0.085
0.925	0.029	0.925	0.075	0.925	0.078	0.925	0.067	0.925	0.125	0.925	0.085
0.935	0.029	0.935	0.076	0.935	0.078	0.935	0.067	0.935	0.125	0.935	0.085
0.945	0.029	0.945	0.077	0.945	0.078	0.945	0.066	0.945	0.126	0.945	0.085
0.955	0.029	0.955	0.077	0.955	0.078	0.955	0.067	0.955	0.127	0.955	0.086
0.965	0.029	0.965	0.078	0.965	0.079	0.965	0.066	0.965	0.128	0.965	0.086
0.975	0.029	0.975	0.078	0.975	0.079	0.975	0.066	0.975	0.129	0.975	0.086
0.985	0.029	0.985	0.079	0.985	0.079	0.985	0.066	0.985	0.13	0.985	0.087
0.995	0.029	0.995	0.079	0.995	0.079	0.995	0.066	0.995	0.13	0.995	0.087
1.005	0.029	1.005	0.08	1.005	0.08	1.005	0.066	1.005	0.131	1.005	0.088
0.995	0.016	0.995	0.061	0.995	0.044	0.995	0.021	0.995	0.095	0.995	0.027
0.985	0.014	0.985	0.058	0.985	0.04	0.985	0.014	0.985	0.089	0.985	0.019
0.975	0.013	0.975	0.056	0.975	0.038	0.975	0.011	0.975	0.086	0.975	0.015
0.965	0.012	0.965	0.055	0.965	0.036	0.965	0.009	0.965	0.083	0.965	0.013
0.955	0.011	0.955	0.054	0.955	0.035	0.955	0.008	0.955	0.081	0.955	0.011
0.945	0.011	0.945	0.052	0.945	0.033	0.945	0.006	0.945	0.078	0.945	0.009
0.935	0.01	0.935	0.051	0.935	0.032	0.935	0.005	0.935	0.076	0.935	0.008
0.925	0.009	0.925	0.05	0.925	0.03	0.925	0.003	0.925	0.074	0.925	0.006
0.915	0.009	0.915	0.048	0.915	0.029	0.915	0.003	0.915	0.072	0.915	0.004
0.905	0.008	0.905	0.047	0.905	0.028	0.905	0.002	0.905	0.07	0.905	0.003
0.895	0.008	0.895	0.046	0.895	0.026	0.895	0	0.895	0.068	0.895	0.002
0.885	0.007	0.885	0.045	0.885	0.025	0.885	-0.002	0.885	0.066	0.885	0
0.875	0.006	0.875	0.044	0.875	0.024	0.875	-0.002	0.875	0.064	0.875	-0.001
0.865	0.006	0.865	0.043	0.865	0.023	0.865	-0.003	0.865	0.062	0.865	-0.002
0.855	0.005	0.855	0.042	0.855	0.022	0.855	-0.005	0.855	0.06	0.855	-0.004
0.845	0.005	0.845	0.041	0.845	0.02	0.845	-0.005	0.845	0.058	0.845	-0.005
0.835	0.004	0.835	0.04	0.835	0.019	0.835	-0.006	0.835	0.057	0.835	-0.006
0.825	0.004	0.825	0.039	0.825	0.018	0.825	-0.008	0.825	0.055	0.825	-0.007
0.815	0.003	0.815	0.037	0.815	0.017	0.815	-0.008	0.815	0.053	0.815	-0.008
0.805	0.003	0.805	0.036	0.805	0.016	0.805	-0.009	0.805	0.051	0.805	-0.01
0.795	0.002	0.795	0.035	0.795	0.015	0.795	-0.009	0.795	0.049	0.795	-0.011
0.785	0.002	0.785	0.034	0.785	0.014	0.785	-0.011	0.785	0.047	0.785	-0.012
0.775	0.001	0.775	0.033	0.775	0.012	0.775	-0.012	0.775	0.046	0.775	-0.013
0.765	0.001	0.765	0.032	0.765	0.011	0.765	-0.012	0.765	0.044	0.765	-0.014
0.755	0	0.755	0.031	0.755	0.01	0.755	-0.014	0.755	0.042	0.755	-0.016
0.745	0	0.745	0.03	0.745	0.009	0.745	-0.015	0.745	0.04	0.745	-0.017
0.735	-0.001	0.735	0.029	0.735	0.008	0.735	-0.017	0.735	0.038	0.735	-0.018
0.725	-0.001	0.725	0.028	0.725	0.007	0.725	-0.017	0.725	0.036	0.725	-0.019
0.715	-0.002	0.715	0.027	0.715	0.006	0.715	-0.018	0.715	0.034	0.715	-0.021
0.705	-0.002	0.705	0.026	0.705	0.004	0.705	-0.02	0.705	0.033	0.705	-0.022
0.695	-0.003	0.695	0.024	0.695	0.003	0.695	-0.021	0.695	0.031	0.695	-0.023
0.685	-0.003	0.685	0.023	0.685	0.002	0.685	-0.021	0.685	0.029	0.685	-0.025
0.675	-0.004	0.675	0.022	0.675	0.001	0.675	-0.023	0.675	0.027	0.675	-0.026
0.665	-0.004	0.665	0.021	0.665	0	0.665	-0.025	0.665	0.025	0.665	-0.027
0.655	-0.005	0.655	0.02	0.655	-0.002	0.655	-0.026	0.655	0.023	0.655	-0.029
0.645	-0.005	0.645	0.019	0.645	-0.003	0.645	-0.026	0.645	0.021	0.645	-0.03
0.635	-0.006	0.635	0.018	0.635	-0.004	0.635	-0.028	0.635	0.019	0.635	-0.031
0.625	-0.006	0.625	0.017	0.625	-0.005	0.625	-0.029	0.625	0.016	0.625	-0.033
0.615	-0.007	0.615	0.016	0.615	-0.006	0.615	-0.031	0.615	0.014	0.615	-0.034
0.605	-0.007	0.605	0.015	0.605	-0.007	0.605	-0.032	0.605	0.012	0.605	-0.035
0.595	-0.008	0.595	0.014	0.595	-0.008	0.595	-0.034	0.595	0.01	0.595	-0.037
0.585	-0.008	0.585	0.013	0.585	-0.01	0.585	-0.035	0.585	0.008	0.585	-0.038
0.575	-0.009	0.575	0.012	0.575	-0.011	0.575	-0.035	0.575	0.007	0.575	-0.039
0.565	-0.01	0.565	0.01	0.565	-0.012	0.565	-0.037	0.565	0.005	0.565	-0.04
0.555	-0.01	0.555	0.009	0.555	-0.013	0.555	-0.038	0.555	0.003	0.555	-0.042
0.545	-0.011	0.545	0.008	0.545	-0.014	0.545	-0.04	0.545	0.001	0.545	-0.043
0.535	-0.011	0.535	0.007	0.535	-0.016	0.535	-0.041	0.535	-0.001	0.535	-0.044
0.525	-0.012	0.525	0.006	0.525	-0.017	0.525	-0.041	0.525	-0.003	0.525	-0.045
0.515	-0.012	0.515	0.005	0.515	-0.018	0.515	-0.043	0.515	-0.005	0.515	-0.046
0.505	-0.013	0.505	0.004	0.505	-0.02	0.505	-0.044	0.505	-0.007	0.505	-0.047
0.495	-0.013	0.495	0.003	0.495	-0.021	0.495	-0.046	0.495	-0.008	0.495	-0.049
0.485	-0.014	0.485	0.002	0.485	-0.022	0.485	-0.046	0.485	-0.01	0.485	-0.05
0.475	-0.014	0.475	0.001	0.475	-0.024	0.475	-0.047	0.475	-0.012	0.475	-0.051
0.465	-0.015	0.465	0	0.465	-0.025	0.465	-0.049	0.465	-0.014	0.465	-0.052
0.455	-0.016	0.455	-0.002	0.455	-0.027	0.455	-0.051	0.455	-0.016	0.455	-0.054
0.445	-0.016	0.445	-0.003	0.445	-0.028	0.445	-0.052	0.445	-0.018	0.445	-0.055
0.435	-0.017	0.435	-0.004	0.435	-0.03	0.435	-0.054	0.435	-0.02	0.435	-0.056
0.425	-0.017	0.425	-0.005	0.425	-0.032	0.425	-0.054	0.425	-0.023	0.425	-0.058
0.415	-0.018	0.415	-0.006	0.415	-0.034	0.415	-0.055	0.415	-0.025	0.415	-0.059
0.405	-0.019	0.405	-0.007	0.405	-0.035	0.405	-0.057	0.405	-0.027	0.405	-0.061
0.395	-0.019	0.395	-0.008	0.395	-0.037	0.395	-0.058	0.395	-0.03	0.395	-0.063
0.385	-0.02	0.385	-0.009	0.385	-0.039	0.385	-0.06	0.385	-0.033	0.385	-0.064
0.375	-0.02	0.375	-0.011	0.375	-0.042	0.375	-0.061	0.375	-0.036	0.375	-0.066
0.365	-0.021	0.365	-0.012	0.365	-0.044	0.365	-0.064	0.365	-0.039	0.365	-0.068
0.355	-0.022	0.355	-0.013	0.355	-0.046	0.355	-0.066	0.355	-0.042	0.355	-0.07
0.345	-0.022	0.345	-0.014	0.345	-0.049	0.345	-0.067	0.345	-0.046	0.345	-0.072
0.335	-0.023	0.335	-0.015	0.335	-0.051	0.335	-0.07	0.335	-0.049	0.335	-0.075
0.325	-0.024	0.325	-0.016	0.325	-0.054	0.325	-0.072	0.325	-0.053	0.325	-0.077
0.315	-0.024	0.315	-0.017	0.315	-0.057	0.315	-0.075	0.315	-0.057	0.315	-0.079
0.305	-0.025	0.305	-0.019	0.305	-0.06	0.305	-0.078	0.305	-0.061	0.305	-0.082
0.295	-0.026	0.295	-0.02	0.295	-0.063	0.295	-0.081	0.295	-0.065	0.295	-0.085
0.285	-0.026	0.285	-0.021	0.285	-0.066	0.285	-0.084	0.285	-0.07	0.285	-0.087
0.275	-0.027	0.275	-0.022	0.275	-0.07	0.275	-0.087	0.275	-0.075	0.275	-0.091
0.265	-0.028	0.265	-0.024	0.265	-0.073	0.265	-0.09	0.265	-0.08	0.265	-0.094
0.255	-0.029	0.255	-0.025	0.255	-0.077	0.255	-0.093	0.255	-0.085	0.255	-0.097
0.245	-0.029	0.245	-0.026	0.245	-0.081	0.245	-0.098	0.245	-0.091	0.245	-0.101
0.235	-0.03	0.235	-0.027	0.235	-0.086	0.235	-0.101	0.235	-0.097	0.235	-0.105
0.225	-0.031	0.225	-0.029	0.225	-0.09	0.225	-0.104	0.225	-0.103	0.225	-0.109
0.215	-0.032	0.215	-0.03	0.215	-0.095	0.215	-0.109	0.215	-0.11	0.215	-0.113
0.205	-0.033	0.205	-0.032	0.205	-0.101	0.205	-0.115	0.205	-0.118	0.205	-0.118
0.195	-0.033	0.195	-0.033	0.195	-0.106	0.195	-0.119	0.195	-0.125	0.195	-0.122
0.185	-0.034	0.185	-0.034	0.185	-0.112	0.185	-0.127	0.185	-0.133	0.185	-0.128
0.175	-0.035	0.175	-0.036	0.175	-0.119	0.175	-0.133	0.175	-0.142	0.175	-0.133
0.165	-0.036	0.165	-0.037	0.165	-0.126	0.165	-0.141	0.165	-0.152	0.165	-0.139
0.155	-0.037	0.155	-0.038	0.155	-0.134	0.155	-0.149	0.155	-0.161	0.155	-0.145
0.145	-0.037	0.145	-0.04	0.145	-0.141	0.145	-0.156	0.145	-0.172	0.145	-0.152
0.135	-0.038	0.135	-0.041	0.135	-0.15	0.135	-0.165	0.135	-0.182	0.135	-0.159
0.125	-0.039	0.125	-0.043	0.125	-0.159	0.125	-0.175	0.125	-0.194	0.125	-0.166
0.115	-0.04	0.115	-0.044	0.115	-0.168	0.115	-0.182	0.115	-0.205	0.115	-0.174
0.105	-0.041	0.105	-0.046	0.105	-0.177	0.105	-0.191	0.105	-0.217	0.105	-0.181
0.095	-0.042	0.095	-0.047	0.095	-0.187	0.095	-0.201	0.095	-0.229	0.095	-0.189
0.085	-0.042	0.085	-0.048	0.085	-0.196	0.085	-0.21	0.085	-0.241	0.085	-0.197
0.075	-0.043	0.075	-0.05	0.075	-0.206	0.075	-0.219	0.075	-0.254	0.075	-0.204
0.065	-0.044	0.065	-0.051	0.065	-0.215	0.065	-0.228	0.065	-0.266	0.065	-0.212
0.055	-0.045	0.055	-0.053	0.055	-0.224	0.055	-0.237	0.055	-0.278	0.055	-0.219
0.045	-0.046	0.045	-0.054	0.045	-0.233	0.045	-0.247	0.045	-0.29	0.045	-0.226
0.035	-0.046	0.035	-0.055	0.035	-0.241	0.035	-0.256	0.035	-0.301	0.035	-0.231
0.025	-0.047	0.025	-0.056	0.025	-0.249	0.025	-0.263	0.025	-0.312	0.025	-0.237
0.015	-0.048	0.015	-0.058	0.015	-0.256	0.015	-0.27	0.015	-0.323	0.015	-0.242
0.005	-0.049	0.005	-0.059	0.005	-0.262	0.005	-0.276	0.005	-0.333	0.005	-0.245
-0.005	-0.049	-0.005	-0.06	-0.005	-0.267	-0.005	-0.28	-0.005	-0.342	-0.005	-0.248
-0.015	-0.05	-0.015	-0.061	-0.015	-0.271	-0.015	-0.285	-0.015	-0.349	-0.015	-0.25
-0.025	-0.051	-0.025	-0.062	-0.025	-0.274	-0.025	-0.288	-0.025	-0.357	-0.025	-0.251
-0.035	-0.051	-0.035	-0.063	-0.035	-0.276	-0.035	-0.289	-0.035	-0.362	-0.035	-0.251
-0.045	-0.052	-0.045	-0.064	-0.045	-0.276	-0.045	-0.291	-0.045	-0.367	-0.045	-0.25
-0.055	-0.053	-0.055	-0.065	-0.055	-0.276	-0.055	-0.291	-0.055	-0.37	-0.055	-0.249
-0.065	-0.053	-0.065	-0.066	-0.065	-0.275	-0.065	-0.289	-0.065	-0.372	-0.065	-0.247
-0.075	-0.054	-0.075	-0.067	-0.075	-0.272	-0.075	-0.288	-0.075	-0.373	-0.075	-0.244
-0.085	-0.055	-0.085	-0.068	-0.085	-0.269	-0.085	-0.285	-0.085	-0.372	-0.085	-0.241
-0.095	-0.055	-0.095	-0.069	-0.095	-0.264	-0.095	-0.28	-0.095	-0.37	-0.095	-0.237
-0.105	-0.056	-0.105	-0.07	-0.105	-0.259	-0.105	-0.276	-0.105	-0.367	-0.105	-0.233
-0.115	-0.057	-0.115	-0.071	-0.115	-0.254	-0.115	-0.27	-0.115	-0.362	-0.115	-0.229
-0.125	-0.058	-0.125	-0.072	-0.125	-0.247	-0.125	-0.263	-0.125	-0.356	-0.125	-0.224
-0.135	-0.058	-0.135	-0.073	-0.135	-0.241	-0.135	-0.256	-0.135	-0.35	-0.135	-0.22
-0.145	-0.059	-0.145	-0.074	-0.145	-0.235	-0.145	-0.248	-0.145	-0.343	-0.145	-0.216
-0.155	-0.06	-0.155	-0.075	-0.155	-0.228	-0.155	-0.24	-0.155	-0.334	-0.155	-0.211
-0.165	-0.061	-0.165	-0.076	-0.165	-0.221	-0.165	-0.233	-0.165	-0.326	-0.165	-0.207
-0.175	-0.061	-0.175	-0.077	-0.175	-0.214	-0.175	-0.225	-0.175	-0.317	-0.175	-0.203
-0.185	-0.062	-0.185	-0.078	-0.185	-0.208	-0.185	-0.217	-0.185	-0.308	-0.185	-0.199
-0.195	-0.063	-0.195	-0.079	-0.195	-0.201	-0.195	-0.21	-0.195	-0.299	-0.195	-0.195
-0.205	-0.064	-0.205	-0.081	-0.205	-0.196	-0.205	-0.204	-0.205	-0.29	-0.205	-0.192
-0.215	-0.064	-0.215	-0.082	-0.215	-0.19	-0.215	-0.198	-0.215	-0.28	-0.215	-0.189
-0.225	-0.065	-0.225	-0.083	-0.225	-0.185	-0.225	-0.191	-0.225	-0.272	-0.225	-0.187
-0.235	-0.066	-0.235	-0.084	-0.235	-0.18	-0.235	-0.185	-0.235	-0.263	-0.235	-0.185
-0.245	-0.067	-0.245	-0.085	-0.245	-0.176	-0.245	-0.181	-0.245	-0.255	-0.245	-0.183
-0.255	-0.068	-0.255	-0.087	-0.255	-0.172	-0.255	-0.176	-0.255	-0.247	-0.255	-0.181
-0.265	-0.069	-0.265	-0.088	-0.265	-0.169	-0.265	-0.172	-0.265	-0.24	-0.265	-0.18
-0.275	-0.07	-0.275	-0.089	-0.275	-0.166	-0.275	-0.168	-0.275	-0.233	-0.275	-0.179
-0.285	-0.07	-0.285	-0.09	-0.285	-0.164	-0.285	-0.165	-0.285	-0.227	-0.285	-0.178
-0.295	-0.071	-0.295	-0.092	-0.295	-0.162	-0.295	-0.162	-0.295	-0.221	-0.295	-0.177
-0.305	-0.072	-0.305	-0.093	-0.305	-0.16	-0.305	-0.159	-0.305	-0.216	-0.305	-0.177
-0.315	-0.073	-0.315	-0.094	-0.315	-0.158	-0.315	-0.158	-0.315	-0.212	-0.315	-0.177
-0.325	-0.074	-0.325	-0.096	-0.325	-0.157	-0.325	-0.155	-0.325	-0.208	-0.325	-0.177
-0.335	-0.075	-0.335	-0.097	-0.335	-0.156	-0.335	-0.155	-0.335	-0.204	-0.335	-0.177
-0.345	-0.076	-0.345	-0.099	-0.345	-0.156	-0.345	-0.153	-0.345	-0.201	-0.345	-0.177
-0.355	-0.077	-0.355	-0.1	-0.355	-0.155	-0.355	-0.152	-0.355	-0.199	-0.355	-0.178
-0.365	-0.078	-0.365	-0.101	-0.365	-0.155	-0.365	-0.152	-0.365	-0.197	-0.365	-0.178
-0.375	-0.079	-0.375	-0.103	-0.375	-0.155	-0.375	-0.152	-0.375	-0.195	-0.375	-0.179
-0.385	-0.081	-0.385	-0.104	-0.385	-0.156	-0.385	-0.152	-0.385	-0.193	-0.385	-0.18
-0.395	-0.082	-0.395	-0.106	-0.395	-0.156	-0.395	-0.152	-0.395	-0.192	-0.395	-0.181
-0.405	-0.083	-0.405	-0.107	-0.405	-0.157	-0.405	-0.152	-0.405	-0.191	-0.405	-0.182
-0.415	-0.084	-0.415	-0.109	-0.415	-0.158	-0.415	-0.153	-0.415	-0.19	-0.415	-0.183
-0.425	-0.086	-0.425	-0.111	-0.425	-0.159	-0.425	-0.153	-0.425	-0.19	-0.425	-0.185
-0.435	-0.087	-0.435	-0.112	-0.435	-0.16	-0.435	-0.155	-0.435	-0.19	-0.435	-0.186
-0.445	-0.089	-0.445	-0.114	-0.445	-0.162	-0.445	-0.155	-0.445	-0.19	-0.445	-0.187
-0.455	-0.09	-0.455	-0.116	-0.455	-0.163	-0.455	-0.156	-0.455	-0.191	-0.455	-0.189
-0.465	-0.092	-0.465	-0.118	-0.465	-0.165	-0.465	-0.158	-0.465	-0.192	-0.465	-0.19
-0.475	-0.094	-0.475	-0.119	-0.475	-0.166	-0.475	-0.159	-0.475	-0.193	-0.475	-0.192
-0.485	-0.096	-0.485	-0.121	-0.485	-0.168	-0.485	-0.161	-0.485	-0.194	-0.485	-0.193
-0.495	-0.097	-0.495	-0.123	-0.495	-0.17	-0.495	-0.164	-0.495	-0.195	-0.495	-0.195
-0.505	-0.099	-0.505	-0.125	-0.505	-0.173	-0.505	-0.165	-0.505	-0.197	-0.505	-0.197
-0.515	-0.101	-0.515	-0.127	-0.515	-0.175	-0.515	-0.167	-0.515	-0.198	-0.515	-0.199
-0.525	-0.103	-0.525	-0.129	-0.525	-0.177	-0.525	-0.168	-0.525	-0.2	-0.525	-0.201
-0.535	-0.106	-0.535	-0.132	-0.535	-0.18	-0.535	-0.172	-0.535	-0.202	-0.535	-0.203
-0.545	-0.108	-0.545	-0.134	-0.545	-0.183	-0.545	-0.175	-0.545	-0.204	-0.545	-0.205
-0.555	-0.11	-0.555	-0.137	-0.555	-0.185	-0.555	-0.176	-0.555	-0.207	-0.555	-0.207
-0.565	-0.113	-0.565	-0.139	-0.565	-0.189	-0.565	-0.181	-0.565	-0.209	-0.565	-0.21
-0.575	-0.115	-0.575	-0.142	-0.575	-0.192	-0.575	-0.182	-0.575	-0.212	-0.575	-0.212
-0.585	-0.118	-0.585	-0.144	-0.585	-0.195	-0.585	-0.185	-0.585	-0.214	-0.585	-0.215
		-0.595	-0.147

## Sheet: panel b
figure 2b
E/V	I/mA
	10mV/S	20mV/S	30mV/S	40mV/S	50mV/S	60mV/S	70mV/S	80mV/S	90mV/S	100mV/S	120mV/S
-0.595	-0.011	-0.016	-0.024	-0.035	-0.046	-0.06	-0.071	-0.086	-0.1	-0.116	-0.147
-0.585	-0.009	-0.007	-0.009	-0.006	-0.004	-0.002	-0.004	-0.006	-0.008	-0.012	-0.024
-0.575	-0.008	-0.006	-0.005	0	0.004	0.012	0.014	0.019	0.024	0.027	0.03
-0.565	-0.007	-0.004	-0.004	0.002	0.008	0.017	0.021	0.03	0.037	0.044	0.056
-0.555	-0.006	-0.004	-0.002	0.004	0.01	0.02	0.025	0.035	0.044	0.053	0.069
-0.545	-0.006	-0.003	-0.001	0.005	0.012	0.021	0.027	0.038	0.047	0.058	0.077
-0.535	-0.005	-0.003	-0.001	0.006	0.013	0.023	0.029	0.04	0.05	0.061	0.082
-0.525	-0.005	-0.003	0	0.006	0.014	0.024	0.031	0.042	0.052	0.063	0.085
-0.515	-0.005	-0.002	0	0.007	0.014	0.025	0.031	0.043	0.053	0.065	0.087
-0.505	-0.005	-0.002	0.001	0.007	0.015	0.025	0.032	0.043	0.054	0.066	0.089
-0.495	-0.004	-0.002	0.001	0.008	0.015	0.026	0.033	0.044	0.055	0.067	0.091
-0.485	-0.004	-0.002	0.002	0.008	0.016	0.026	0.033	0.045	0.056	0.068	0.091
-0.475	-0.004	-0.002	0.002	0.009	0.016	0.027	0.034	0.045	0.056	0.068	0.092
-0.465	-0.004	-0.002	0.002	0.009	0.016	0.027	0.034	0.046	0.057	0.069	0.093
-0.455	-0.004	-0.001	0.002	0.009	0.017	0.027	0.035	0.046	0.058	0.07	0.094
-0.445	-0.003	-0.001	0.002	0.009	0.017	0.028	0.035	0.047	0.058	0.07	0.094
-0.435	-0.003	-0.001	0.003	0.01	0.017	0.028	0.035	0.047	0.058	0.07	0.095
-0.425	-0.003	-0.001	0.003	0.01	0.018	0.029	0.036	0.047	0.059	0.071	0.096
-0.415	-0.003	-0.001	0.003	0.01	0.018	0.029	0.036	0.048	0.06	0.072	0.096
-0.405	-0.003	-0.001	0.004	0.011	0.018	0.029	0.037	0.048	0.06	0.072	0.097
-0.395	-0.003	-0.001	0.004	0.011	0.019	0.03	0.037	0.049	0.061	0.073	0.098
-0.385	-0.003	0	0.004	0.011	0.019	0.03	0.038	0.049	0.061	0.073	0.098
-0.375	-0.003	0	0.004	0.012	0.02	0.031	0.038	0.05	0.062	0.074	0.099
-0.365	-0.002	0	0.005	0.012	0.02	0.031	0.039	0.05	0.063	0.075	0.1
-0.355	-0.002	0	0.005	0.013	0.021	0.032	0.04	0.051	0.064	0.076	0.101
-0.345	-0.002	0	0.005	0.013	0.021	0.033	0.04	0.052	0.065	0.077	0.102
-0.335	-0.002	0.001	0.006	0.014	0.022	0.034	0.041	0.053	0.066	0.079	0.104
-0.325	-0.002	0.001	0.006	0.014	0.023	0.035	0.042	0.054	0.067	0.08	0.105
-0.315	-0.002	0.001	0.007	0.015	0.024	0.036	0.043	0.055	0.069	0.081	0.107
-0.305	-0.002	0.001	0.007	0.016	0.025	0.037	0.045	0.056	0.07	0.083	0.109
-0.295	-0.002	0.002	0.008	0.017	0.026	0.038	0.046	0.058	0.072	0.085	0.111
-0.285	-0.001	0.002	0.008	0.017	0.027	0.039	0.048	0.059	0.074	0.087	0.114
-0.275	-0.001	0.002	0.009	0.018	0.028	0.041	0.049	0.06	0.076	0.089	0.116
-0.265	-0.001	0.003	0.01	0.019	0.029	0.042	0.051	0.062	0.079	0.092	0.119
-0.255	-0.001	0.003	0.01	0.021	0.031	0.044	0.053	0.064	0.081	0.094	0.122
-0.245	-0.001	0.004	0.011	0.022	0.033	0.046	0.055	0.067	0.084	0.097	0.125
-0.235	-0.001	0.004	0.012	0.023	0.034	0.048	0.057	0.069	0.087	0.1	0.129
-0.225	0	0.005	0.013	0.025	0.036	0.051	0.06	0.071	0.09	0.104	0.133
-0.215	0	0.005	0.014	0.026	0.038	0.053	0.063	0.075	0.094	0.108	0.137
-0.205	0	0.006	0.015	0.028	0.041	0.056	0.066	0.078	0.097	0.112	0.142
-0.195	0	0.007	0.017	0.03	0.043	0.059	0.069	0.081	0.101	0.116	0.147
-0.185	0.001	0.008	0.018	0.032	0.045	0.062	0.072	0.084	0.106	0.121	0.152
-0.175	0.001	0.009	0.02	0.034	0.048	0.065	0.076	0.088	0.11	0.126	0.158
-0.165	0.001	0.01	0.021	0.037	0.051	0.068	0.08	0.093	0.115	0.131	0.164
-0.155	0.002	0.011	0.023	0.039	0.054	0.072	0.084	0.097	0.121	0.137	0.17
-0.145	0.002	0.012	0.025	0.042	0.057	0.076	0.088	0.101	0.126	0.142	0.177
-0.135	0.002	0.013	0.027	0.045	0.061	0.08	0.093	0.107	0.132	0.149	0.184
-0.125	0.003	0.014	0.029	0.048	0.065	0.085	0.098	0.112	0.138	0.155	0.191
-0.115	0.003	0.016	0.032	0.051	0.069	0.089	0.103	0.117	0.144	0.162	0.199
-0.105	0.004	0.018	0.035	0.054	0.073	0.094	0.108	0.123	0.151	0.169	0.208
-0.095	0.004	0.02	0.037	0.058	0.077	0.099	0.114	0.13	0.158	0.177	0.216
-0.085	0.005	0.021	0.04	0.062	0.082	0.104	0.12	0.136	0.165	0.185	0.225
-0.075	0.006	0.024	0.043	0.066	0.087	0.11	0.127	0.143	0.173	0.193	0.235
-0.065	0.007	0.026	0.046	0.07	0.092	0.116	0.133	0.15	0.181	0.202	0.245
-0.055	0.008	0.028	0.05	0.075	0.097	0.122	0.14	0.158	0.19	0.211	0.255
-0.045	0.009	0.031	0.054	0.079	0.103	0.129	0.147	0.166	0.199	0.221	0.266
-0.035	0.01	0.033	0.058	0.084	0.109	0.136	0.155	0.174	0.208	0.23	0.277
-0.025	0.012	0.036	0.062	0.089	0.115	0.143	0.163	0.183	0.217	0.241	0.288
-0.015	0.013	0.039	0.066	0.095	0.121	0.15	0.171	0.192	0.227	0.251	0.3
-0.005	0.015	0.043	0.07	0.1	0.128	0.157	0.179	0.201	0.237	0.262	0.312
0.005	0.016	0.046	0.075	0.106	0.134	0.165	0.188	0.211	0.247	0.273	0.324
0.015	0.018	0.049	0.079	0.111	0.141	0.172	0.196	0.22	0.257	0.284	0.337
0.025	0.02	0.052	0.083	0.117	0.147	0.18	0.205	0.23	0.267	0.295	0.35
0.035	0.021	0.055	0.087	0.122	0.154	0.187	0.214	0.24	0.278	0.307	0.363
0.045	0.023	0.058	0.091	0.127	0.16	0.195	0.222	0.249	0.288	0.318	0.375
0.055	0.024	0.06	0.095	0.131	0.165	0.202	0.23	0.259	0.298	0.329	0.388
0.065	0.025	0.062	0.098	0.136	0.171	0.208	0.238	0.269	0.308	0.34	0.401
0.075	0.026	0.065	0.1	0.139	0.175	0.214	0.245	0.277	0.317	0.35	0.413
0.085	0.026	0.064	0.101	0.141	0.179	0.219	0.251	0.285	0.325	0.36	0.425
0.095	0.026	0.064	0.102	0.142	0.181	0.222	0.256	0.293	0.332	0.368	0.436
0.105	0.025	0.063	0.102	0.143	0.182	0.225	0.26	0.298	0.338	0.375	0.445
0.115	0.024	0.061	0.1	0.142	0.182	0.226	0.262	0.303	0.343	0.381	0.453
0.125	0.022	0.059	0.098	0.14	0.181	0.225	0.263	0.306	0.345	0.386	0.46
0.135	0.021	0.056	0.094	0.136	0.178	0.223	0.262	0.307	0.347	0.388	0.465
0.145	0.019	0.052	0.09	0.132	0.174	0.22	0.26	0.307	0.346	0.389	0.469
0.155	0.017	0.048	0.085	0.126	0.168	0.214	0.255	0.305	0.344	0.388	0.47
0.165	0.015	0.044	0.079	0.119	0.161	0.208	0.249	0.3	0.339	0.385	0.47
0.175	0.014	0.04	0.073	0.111	0.152	0.199	0.241	0.294	0.332	0.379	0.467
0.185	0.012	0.035	0.066	0.103	0.143	0.189	0.231	0.286	0.323	0.372	0.462
0.195	0.011	0.031	0.06	0.095	0.133	0.177	0.219	0.276	0.311	0.361	0.454
0.205	0.009	0.027	0.054	0.086	0.122	0.165	0.207	0.263	0.297	0.348	0.442
0.215	0.008	0.024	0.048	0.078	0.112	0.153	0.193	0.25	0.282	0.333	0.429
0.225	0.008	0.021	0.042	0.07	0.101	0.14	0.178	0.234	0.265	0.316	0.412
0.235	0.007	0.019	0.037	0.062	0.091	0.127	0.163	0.218	0.247	0.297	0.393
0.245	0.006	0.016	0.033	0.056	0.082	0.116	0.149	0.201	0.228	0.277	0.372
0.255	0.006	0.015	0.03	0.05	0.073	0.104	0.135	0.184	0.209	0.256	0.349
0.265	0.005	0.013	0.026	0.045	0.066	0.094	0.122	0.167	0.191	0.235	0.325
0.275	0.005	0.012	0.024	0.04	0.06	0.085	0.11	0.152	0.173	0.214	0.299
0.285	0.005	0.011	0.021	0.036	0.054	0.077	0.1	0.138	0.157	0.195	0.274
0.295	0.005	0.01	0.019	0.033	0.049	0.071	0.091	0.125	0.143	0.177	0.251
0.305	0.004	0.009	0.018	0.03	0.045	0.065	0.083	0.114	0.131	0.162	0.229
0.315	0.004	0.009	0.016	0.028	0.041	0.059	0.076	0.104	0.12	0.148	0.209
0.325	0.004	0.008	0.015	0.025	0.038	0.055	0.07	0.095	0.11	0.136	0.191
0.335	0.004	0.008	0.014	0.023	0.035	0.051	0.064	0.087	0.102	0.125	0.175
0.345	0.004	0.007	0.013	0.022	0.033	0.047	0.06	0.081	0.094	0.116	0.162
0.355	0.004	0.007	0.012	0.02	0.03	0.044	0.056	0.075	0.088	0.108	0.15
0.365	0.004	0.007	0.012	0.019	0.028	0.041	0.052	0.07	0.082	0.101	0.14
0.375	0.004	0.007	0.011	0.018	0.027	0.039	0.049	0.066	0.077	0.095	0.131
0.385	0.004	0.006	0.01	0.017	0.025	0.036	0.046	0.062	0.073	0.089	0.123
0.395	0.004	0.006	0.01	0.016	0.024	0.034	0.043	0.058	0.069	0.084	0.116
0.405	0.004	0.006	0.01	0.015	0.022	0.033	0.041	0.055	0.065	0.08	0.11
0.415	0.004	0.006	0.01	0.015	0.021	0.031	0.039	0.052	0.062	0.076	0.104
0.425	0.004	0.006	0.009	0.014	0.02	0.03	0.037	0.05	0.059	0.072	0.1
0.435	0.004	0.006	0.009	0.014	0.02	0.028	0.035	0.047	0.056	0.069	0.095
0.445	0.004	0.006	0.009	0.013	0.019	0.027	0.034	0.045	0.054	0.066	0.091
0.455	0.004	0.006	0.009	0.013	0.018	0.026	0.033	0.044	0.052	0.064	0.088
0.465	0.004	0.006	0.009	0.013	0.018	0.026	0.032	0.042	0.05	0.062	0.085
0.475	0.004	0.006	0.009	0.013	0.018	0.025	0.031	0.041	0.049	0.06	0.082
0.485	0.004	0.006	0.009	0.013	0.017	0.024	0.03	0.04	0.048	0.058	0.08
0.495	0.004	0.007	0.009	0.012	0.017	0.024	0.029	0.039	0.046	0.057	0.077
0.505	0.005	0.007	0.009	0.012	0.017	0.023	0.029	0.038	0.045	0.055	0.076
0.515	0.005	0.007	0.009	0.012	0.017	0.023	0.028	0.037	0.044	0.054	0.074
0.525	0.005	0.007	0.009	0.012	0.017	0.023	0.028	0.036	0.044	0.053	0.073
0.535	0.005	0.007	0.009	0.012	0.016	0.022	0.027	0.036	0.043	0.052	0.071
0.545	0.005	0.007	0.009	0.012	0.016	0.022	0.027	0.035	0.042	0.051	0.07
0.555	0.005	0.007	0.009	0.012	0.016	0.022	0.027	0.035	0.042	0.05	0.069
0.565	0.005	0.007	0.009	0.012	0.016	0.021	0.026	0.034	0.041	0.05	0.068
0.575	0.005	0.007	0.009	0.012	0.016	0.021	0.026	0.033	0.04	0.049	0.067
0.585	0.005	0.007	0.009	0.012	0.015	0.021	0.025	0.033	0.04	0.048	0.066
0.595	0.005	0.007	0.009	0.012	0.015	0.021	0.025	0.032	0.039	0.048	0.065
0.605	0.005	0.007	0.009	0.011	0.015	0.02	0.025	0.032	0.039	0.047	0.064
0.615	0.005	0.007	0.009	0.011	0.015	0.02	0.024	0.031	0.038	0.046	0.063
0.625	0.005	0.007	0.009	0.011	0.015	0.02	0.024	0.031	0.037	0.046	0.062
0.635	0.005	0.007	0.008	0.011	0.015	0.019	0.023	0.03	0.037	0.045	0.062
0.645	0.005	0.007	0.009	0.011	0.014	0.019	0.023	0.03	0.037	0.044	0.061
0.655	0.005	0.007	0.009	0.011	0.014	0.019	0.023	0.03	0.036	0.044	0.06
0.665	0.005	0.007	0.008	0.011	0.014	0.019	0.023	0.029	0.036	0.043	0.059
0.675	0.005	0.007	0.008	0.011	0.014	0.019	0.022	0.029	0.035	0.043	0.059
0.685	0.005	0.007	0.009	0.011	0.014	0.019	0.022	0.029	0.035	0.042	0.058
0.695	0.005	0.007	0.009	0.011	0.014	0.018	0.022	0.028	0.034	0.042	0.057
0.705	0.005	0.007	0.009	0.011	0.014	0.018	0.022	0.028	0.034	0.041	0.057
0.715	0.005	0.007	0.009	0.011	0.014	0.018	0.021	0.028	0.033	0.041	0.056
0.725	0.005	0.007	0.009	0.011	0.014	0.018	0.021	0.027	0.033	0.04	0.056
0.735	0.005	0.007	0.009	0.011	0.014	0.018	0.021	0.027	0.033	0.04	0.055
0.745	0.006	0.007	0.009	0.011	0.014	0.018	0.021	0.027	0.032	0.039	0.054
0.755	0.006	0.007	0.009	0.011	0.014	0.018	0.021	0.026	0.032	0.039	0.054
0.765	0.006	0.007	0.009	0.011	0.013	0.017	0.021	0.026	0.032	0.039	0.053
0.775	0.006	0.007	0.009	0.011	0.013	0.017	0.02	0.026	0.031	0.038	0.053
0.785	0.006	0.007	0.009	0.011	0.013	0.017	0.02	0.026	0.031	0.038	0.052
0.795	0.006	0.007	0.009	0.011	0.013	0.017	0.02	0.025	0.031	0.037	0.051
0.805	0.006	0.007	0.009	0.011	0.013	0.017	0.02	0.025	0.03	0.037	0.051
0.815	0.006	0.007	0.009	0.011	0.013	0.017	0.02	0.025	0.03	0.037	0.05
0.825	0.006	0.007	0.009	0.011	0.013	0.017	0.02	0.025	0.03	0.036	0.05
0.835	0.006	0.007	0.009	0.011	0.013	0.017	0.02	0.025	0.03	0.036	0.05
0.845	0.006	0.007	0.009	0.011	0.013	0.017	0.019	0.024	0.029	0.036	0.049
0.855	0.006	0.007	0.009	0.011	0.013	0.017	0.019	0.024	0.029	0.035	0.048
0.865	0.006	0.007	0.009	0.011	0.013	0.016	0.019	0.024	0.029	0.035	0.048
0.875	0.006	0.008	0.009	0.011	0.013	0.016	0.019	0.024	0.029	0.035	0.048
0.885	0.006	0.008	0.009	0.011	0.013	0.016	0.019	0.024	0.028	0.034	0.047
0.895	0.006	0.008	0.009	0.011	0.013	0.016	0.019	0.023	0.028	0.034	0.047
0.905	0.006	0.008	0.009	0.011	0.013	0.016	0.019	0.023	0.028	0.034	0.046
0.915	0.006	0.008	0.009	0.011	0.013	0.016	0.019	0.023	0.028	0.033	0.046
0.925	0.007	0.008	0.009	0.011	0.013	0.016	0.019	0.023	0.028	0.033	0.046
0.935	0.007	0.008	0.009	0.011	0.013	0.016	0.019	0.023	0.027	0.033	0.045
0.945	0.007	0.008	0.009	0.011	0.013	0.016	0.019	0.023	0.027	0.033	0.045
0.955	0.007	0.008	0.01	0.011	0.013	0.016	0.019	0.023	0.027	0.033	0.044
0.965	0.007	0.008	0.01	0.011	0.013	0.016	0.019	0.023	0.027	0.032	0.044
0.975	0.007	0.008	0.01	0.011	0.013	0.016	0.019	0.023	0.027	0.032	0.044
0.985	0.007	0.008	0.01	0.012	0.014	0.016	0.019	0.023	0.027	0.032	0.044
0.995	0.007	0.008	0.01	0.012	0.014	0.016	0.019	0.023	0.027	0.032	0.043
1.005	0.007	0.009	0.01	0.012	0.014	0.016	0.019	0.023	0.027	0.032	0.043
0.995	0.007	0.008	0.009	0.01	0.01	0.01	0.01	0.01	0.008	0.006	0.003
0.985	0.006	0.007	0.008	0.009	0.009	0.009	0.009	0.007	0.005	0.003	-0.003
0.975	0.006	0.007	0.007	0.008	0.008	0.008	0.007	0.006	0.003	0.001	-0.006
0.965	0.006	0.007	0.007	0.007	0.008	0.007	0.006	0.005	0.002	-0.001	-0.008
0.955	0.006	0.006	0.007	0.007	0.007	0.006	0.006	0.004	0.001	-0.002	-0.009
0.945	0.006	0.006	0.006	0.007	0.006	0.005	0.005	0.003	0	-0.003	-0.011
0.935	0.006	0.006	0.006	0.006	0.006	0.005	0.004	0.002	-0.001	-0.004	-0.012
0.925	0.005	0.006	0.006	0.006	0.006	0.004	0.004	0.002	-0.002	-0.005	-0.013
0.915	0.005	0.005	0.006	0.006	0.005	0.004	0.003	0.001	-0.002	-0.006	-0.014
0.905	0.005	0.005	0.005	0.005	0.005	0.004	0.003	0	-0.003	-0.006	-0.015
0.895	0.005	0.005	0.005	0.005	0.005	0.003	0.002	0	-0.004	-0.007	-0.016
0.885	0.005	0.005	0.005	0.005	0.004	0.003	0.002	-0.001	-0.004	-0.008	-0.016
0.875	0.005	0.005	0.005	0.005	0.004	0.002	0.001	-0.001	-0.005	-0.008	-0.017
0.865	0.005	0.005	0.005	0.004	0.004	0.002	0.001	-0.002	-0.005	-0.009	-0.018
0.855	0.005	0.005	0.004	0.004	0.004	0.002	0.001	-0.002	-0.006	-0.01	-0.019
0.845	0.004	0.005	0.004	0.004	0.003	0.002	0	-0.002	-0.006	-0.01	-0.019
0.835	0.004	0.004	0.004	0.004	0.003	0.001	0	-0.003	-0.007	-0.011	-0.02
0.825	0.004	0.004	0.004	0.004	0.003	0.001	0	-0.003	-0.007	-0.011	-0.021
0.815	0.004	0.004	0.004	0.004	0.003	0.001	-0.001	-0.004	-0.008	-0.012	-0.022
0.805	0.004	0.004	0.004	0.003	0.002	0	-0.001	-0.004	-0.008	-0.012	-0.022
0.795	0.004	0.004	0.004	0.003	0.002	0	-0.001	-0.005	-0.009	-0.013	-0.023
0.785	0.004	0.004	0.004	0.003	0.002	0	-0.002	-0.005	-0.009	-0.013	-0.024
0.775	0.004	0.004	0.003	0.003	0.002	0	-0.002	-0.005	-0.009	-0.014	-0.024
0.765	0.004	0.004	0.003	0.003	0.002	-0.001	-0.002	-0.006	-0.01	-0.014	-0.025
0.755	0.004	0.004	0.003	0.002	0.001	-0.001	-0.003	-0.006	-0.01	-0.015	-0.026
0.745	0.004	0.003	0.003	0.002	0.001	-0.001	-0.003	-0.007	-0.011	-0.016	-0.027
0.735	0.003	0.003	0.003	0.002	0.001	-0.002	-0.003	-0.007	-0.011	-0.016	-0.027
0.725	0.003	0.003	0.003	0.002	0.001	-0.002	-0.004	-0.008	-0.012	-0.017	-0.028
0.715	0.003	0.003	0.002	0.002	0	-0.002	-0.004	-0.008	-0.012	-0.018	-0.029
0.705	0.003	0.003	0.002	0.002	0	-0.003	-0.005	-0.008	-0.013	-0.018	-0.03
0.695	0.003	0.003	0.002	0.001	0	-0.003	-0.005	-0.009	-0.014	-0.019	-0.031
0.685	0.003	0.003	0.002	0.001	0	-0.003	-0.006	-0.01	-0.014	-0.02	-0.032
0.675	0.003	0.002	0.002	0.001	-0.001	-0.004	-0.006	-0.01	-0.015	-0.021	-0.033
0.665	0.003	0.002	0.002	0.001	-0.001	-0.004	-0.007	-0.011	-0.016	-0.021	-0.034
0.655	0.003	0.002	0.001	0	-0.001	-0.005	-0.007	-0.011	-0.017	-0.022	-0.035
0.645	0.003	0.002	0.001	0	-0.002	-0.005	-0.008	-0.012	-0.017	-0.023	-0.036
0.635	0.002	0.002	0.001	0	-0.002	-0.006	-0.008	-0.013	-0.018	-0.024	-0.037
0.625	0.002	0.002	0.001	0	-0.002	-0.006	-0.009	-0.013	-0.019	-0.025	-0.038
0.615	0.002	0.002	0.001	-0.001	-0.003	-0.007	-0.009	-0.014	-0.02	-0.026	-0.039
0.605	0.002	0.001	0	-0.001	-0.003	-0.007	-0.01	-0.015	-0.02	-0.027	-0.04
0.595	0.002	0.001	0	-0.001	-0.004	-0.007	-0.01	-0.015	-0.021	-0.028	-0.041
0.585	0.002	0.001	0	-0.002	-0.004	-0.008	-0.011	-0.016	-0.022	-0.028	-0.042
0.575	0.002	0.001	0	-0.002	-0.004	-0.008	-0.011	-0.016	-0.022	-0.029	-0.043
0.565	0.002	0.001	0	-0.002	-0.004	-0.009	-0.011	-0.017	-0.023	-0.03	-0.044
0.555	0.002	0.001	0	-0.002	-0.005	-0.009	-0.012	-0.017	-0.024	-0.031	-0.045
0.545	0.002	0.001	0	-0.002	-0.005	-0.009	-0.012	-0.018	-0.024	-0.031	-0.046
0.535	0.002	0.001	0	-0.002	-0.005	-0.01	-0.013	-0.018	-0.025	-0.032	-0.047
0.525	0.001	0.001	-0.001	-0.003	-0.005	-0.01	-0.013	-0.019	-0.025	-0.033	-0.048
0.515	0.001	0.001	-0.001	-0.003	-0.006	-0.01	-0.013	-0.019	-0.026	-0.033	-0.049
0.505	0.001	0	-0.001	-0.003	-0.006	-0.01	-0.014	-0.02	-0.027	-0.034	-0.05
0.495	0.001	0	-0.001	-0.003	-0.006	-0.011	-0.014	-0.02	-0.027	-0.035	-0.05
0.485	0.001	0	-0.001	-0.003	-0.006	-0.011	-0.014	-0.021	-0.028	-0.035	-0.051
0.475	0.001	0	-0.001	-0.003	-0.006	-0.011	-0.015	-0.021	-0.028	-0.036	-0.052
0.465	0.001	0	-0.001	-0.003	-0.007	-0.012	-0.015	-0.022	-0.029	-0.037	-0.053
0.455	0.001	0	-0.001	-0.004	-0.007	-0.012	-0.016	-0.022	-0.03	-0.038	-0.054
0.445	0.001	0	-0.001	-0.004	-0.007	-0.012	-0.016	-0.023	-0.03	-0.038	-0.055
0.435	0.001	0	-0.001	-0.004	-0.008	-0.013	-0.017	-0.024	-0.031	-0.039	-0.056
0.425	0.001	0	-0.002	-0.004	-0.008	-0.013	-0.017	-0.025	-0.032	-0.04	-0.058
0.415	0.001	0	-0.002	-0.004	-0.008	-0.014	-0.018	-0.026	-0.033	-0.042	-0.059
0.405	0.001	0	-0.002	-0.005	-0.009	-0.014	-0.019	-0.027	-0.034	-0.043	-0.061
0.395	0.001	0	-0.002	-0.005	-0.009	-0.015	-0.02	-0.028	-0.035	-0.044	-0.063
0.385	0	-0.001	-0.002	-0.005	-0.01	-0.016	-0.021	-0.029	-0.037	-0.046	-0.065
0.375	0	-0.001	-0.002	-0.006	-0.01	-0.017	-0.022	-0.03	-0.038	-0.048	-0.067
0.365	0	-0.001	-0.003	-0.006	-0.011	-0.018	-0.023	-0.032	-0.04	-0.05	-0.07
0.355	0	-0.001	-0.003	-0.007	-0.011	-0.019	-0.024	-0.033	-0.042	-0.052	-0.072
0.345	0	-0.001	-0.003	-0.007	-0.012	-0.02	-0.026	-0.035	-0.044	-0.054	-0.075
0.335	0	-0.001	-0.004	-0.008	-0.013	-0.021	-0.027	-0.037	-0.046	-0.056	-0.078
0.325	0	-0.001	-0.004	-0.009	-0.014	-0.023	-0.029	-0.039	-0.048	-0.059	-0.081
0.315	0	-0.002	-0.004	-0.009	-0.015	-0.024	-0.031	-0.041	-0.051	-0.062	-0.085
0.305	0	-0.002	-0.005	-0.01	-0.016	-0.026	-0.033	-0.044	-0.053	-0.065	-0.088
0.295	0	-0.002	-0.005	-0.011	-0.018	-0.027	-0.035	-0.046	-0.056	-0.068	-0.092
0.285	0	-0.002	-0.006	-0.012	-0.019	-0.029	-0.037	-0.049	-0.059	-0.072	-0.097
0.275	-0.001	-0.003	-0.007	-0.013	-0.021	-0.031	-0.039	-0.052	-0.063	-0.075	-0.101
0.265	-0.001	-0.003	-0.007	-0.014	-0.022	-0.034	-0.042	-0.056	-0.066	-0.08	-0.106
0.255	-0.001	-0.003	-0.008	-0.015	-0.024	-0.036	-0.045	-0.059	-0.07	-0.084	-0.111
0.245	-0.001	-0.004	-0.009	-0.017	-0.026	-0.039	-0.048	-0.063	-0.074	-0.089	-0.117
0.235	-0.001	-0.004	-0.01	-0.019	-0.029	-0.042	-0.052	-0.067	-0.079	-0.094	-0.123
0.225	-0.001	-0.005	-0.011	-0.02	-0.031	-0.045	-0.055	-0.072	-0.084	-0.099	-0.13
0.215	-0.002	-0.005	-0.012	-0.022	-0.034	-0.048	-0.06	-0.077	-0.089	-0.105	-0.137
0.205	-0.002	-0.006	-0.014	-0.025	-0.037	-0.052	-0.064	-0.082	-0.095	-0.112	-0.145
0.195	-0.002	-0.007	-0.015	-0.027	-0.04	-0.056	-0.069	-0.088	-0.101	-0.118	-0.153
0.185	-0.002	-0.008	-0.017	-0.03	-0.044	-0.061	-0.074	-0.094	-0.108	-0.126	-0.161
0.175	-0.003	-0.009	-0.019	-0.033	-0.048	-0.066	-0.08	-0.1	-0.115	-0.134	-0.17
0.165	-0.003	-0.01	-0.021	-0.036	-0.052	-0.071	-0.085	-0.107	-0.122	-0.142	-0.18
0.155	-0.004	-0.012	-0.024	-0.04	-0.056	-0.076	-0.092	-0.115	-0.13	-0.151	-0.19
0.145	-0.004	-0.014	-0.027	-0.044	-0.061	-0.082	-0.099	-0.123	-0.139	-0.16	-0.201
0.135	-0.005	-0.016	-0.03	-0.048	-0.067	-0.089	-0.106	-0.132	-0.148	-0.17	-0.213
0.125	-0.006	-0.018	-0.034	-0.053	-0.072	-0.095	-0.114	-0.141	-0.157	-0.18	-0.224
0.115	-0.007	-0.02	-0.037	-0.058	-0.078	-0.102	-0.122	-0.15	-0.167	-0.191	-0.237
0.105	-0.007	-0.022	-0.041	-0.063	-0.085	-0.11	-0.131	-0.16	-0.177	-0.202	-0.249
0.095	-0.009	-0.025	-0.045	-0.068	-0.091	-0.118	-0.139	-0.17	-0.188	-0.214	-0.263
0.085	-0.01	-0.029	-0.049	-0.074	-0.098	-0.125	-0.148	-0.18	-0.199	-0.226	-0.276
0.075	-0.011	-0.034	-0.054	-0.079	-0.105	-0.133	-0.157	-0.189	-0.21	-0.238	-0.29
0.065	-0.013	-0.036	-0.058	-0.085	-0.111	-0.141	-0.166	-0.199	-0.221	-0.25	-0.304
0.055	-0.014	-0.038	-0.062	-0.091	-0.118	-0.149	-0.175	-0.21	-0.232	-0.261	-0.317
0.045	-0.015	-0.041	-0.066	-0.096	-0.125	-0.157	-0.184	-0.22	-0.243	-0.273	-0.331
0.035	-0.017	-0.044	-0.071	-0.101	-0.131	-0.164	-0.192	-0.229	-0.253	-0.285	-0.344
0.025	-0.018	-0.047	-0.075	-0.106	-0.137	-0.171	-0.201	-0.238	-0.263	-0.296	-0.357
0.015	-0.019	-0.049	-0.078	-0.111	-0.143	-0.178	-0.209	-0.247	-0.273	-0.307	-0.37
0.005	-0.02	-0.051	-0.082	-0.116	-0.149	-0.185	-0.216	-0.255	-0.283	-0.317	-0.381
-0.005	-0.021	-0.053	-0.085	-0.12	-0.154	-0.191	-0.222	-0.263	-0.292	-0.327	-0.393
-0.015	-0.022	-0.055	-0.087	-0.123	-0.158	-0.196	-0.229	-0.27	-0.299	-0.336	-0.404
-0.025	-0.023	-0.056	-0.09	-0.126	-0.162	-0.201	-0.234	-0.276	-0.307	-0.344	-0.414
-0.035	-0.024	-0.057	-0.091	-0.129	-0.165	-0.205	-0.239	-0.281	-0.313	-0.351	-0.423
-0.045	-0.024	-0.058	-0.093	-0.131	-0.168	-0.208	-0.242	-0.285	-0.319	-0.358	-0.431
-0.055	-0.024	-0.058	-0.093	-0.132	-0.169	-0.21	-0.245	-0.288	-0.323	-0.363	-0.438
-0.065	-0.024	-0.058	-0.094	-0.132	-0.17	-0.212	-0.247	-0.29	-0.327	-0.367	-0.443
-0.075	-0.024	-0.058	-0.093	-0.132	-0.17	-0.212	-0.248	-0.291	-0.329	-0.369	-0.447
-0.085	-0.024	-0.057	-0.092	-0.131	-0.169	-0.211	-0.247	-0.29	-0.33	-0.371	-0.45
-0.095	-0.023	-0.056	-0.091	-0.13	-0.168	-0.21	-0.246	-0.288	-0.329	-0.371	-0.451
-0.105	-0.023	-0.055	-0.089	-0.128	-0.165	-0.207	-0.243	-0.286	-0.328	-0.37	-0.451
-0.115	-0.022	-0.054	-0.087	-0.125	-0.162	-0.204	-0.24	-0.281	-0.325	-0.367	-0.449
-0.125	-0.022	-0.052	-0.084	-0.122	-0.158	-0.2	-0.235	-0.276	-0.32	-0.362	-0.445
-0.135	-0.021	-0.05	-0.081	-0.118	-0.154	-0.195	-0.23	-0.269	-0.315	-0.357	-0.44
-0.145	-0.02	-0.048	-0.079	-0.114	-0.15	-0.189	-0.223	-0.262	-0.308	-0.35	-0.433
-0.155	-0.019	-0.046	-0.075	-0.11	-0.144	-0.183	-0.216	-0.253	-0.3	-0.342	-0.425
-0.165	-0.018	-0.043	-0.072	-0.105	-0.139	-0.177	-0.209	-0.244	-0.291	-0.332	-0.415
-0.175	-0.017	-0.041	-0.068	-0.1	-0.133	-0.17	-0.2	-0.235	-0.282	-0.322	-0.404
-0.185	-0.016	-0.039	-0.065	-0.096	-0.127	-0.162	-0.192	-0.225	-0.271	-0.311	-0.391
-0.195	-0.016	-0.037	-0.061	-0.091	-0.121	-0.155	-0.183	-0.214	-0.261	-0.299	-0.378
-0.205	-0.015	-0.035	-0.058	-0.086	-0.114	-0.148	-0.174	-0.204	-0.249	-0.286	-0.363
-0.215	-0.014	-0.033	-0.054	-0.081	-0.108	-0.14	-0.166	-0.193	-0.238	-0.274	-0.348
-0.225	-0.013	-0.031	-0.051	-0.077	-0.103	-0.133	-0.157	-0.184	-0.227	-0.261	-0.333
-0.235	-0.012	-0.029	-0.048	-0.073	-0.097	-0.126	-0.149	-0.174	-0.215	-0.248	-0.318
-0.245	-0.012	-0.027	-0.045	-0.068	-0.092	-0.119	-0.141	-0.164	-0.204	-0.235	-0.302
-0.255	-0.011	-0.025	-0.042	-0.064	-0.086	-0.113	-0.133	-0.155	-0.193	-0.223	-0.287
-0.265	-0.011	-0.024	-0.04	-0.061	-0.082	-0.107	-0.126	-0.147	-0.184	-0.212	-0.272
-0.275	-0.01	-0.022	-0.037	-0.057	-0.077	-0.101	-0.119	-0.139	-0.174	-0.201	-0.259
-0.285	-0.01	-0.021	-0.035	-0.054	-0.073	-0.095	-0.112	-0.132	-0.165	-0.19	-0.245
-0.295	-0.009	-0.02	-0.033	-0.051	-0.069	-0.09	-0.106	-0.125	-0.156	-0.18	-0.233
-0.305	-0.009	-0.019	-0.031	-0.048	-0.065	-0.086	-0.101	-0.119	-0.149	-0.172	-0.222
-0.315	-0.009	-0.018	-0.029	-0.045	-0.062	-0.081	-0.096	-0.113	-0.141	-0.163	-0.211
-0.325	-0.009	-0.017	-0.028	-0.043	-0.059	-0.078	-0.092	-0.108	-0.135	-0.156	-0.201
-0.335	-0.008	-0.016	-0.027	-0.041	-0.056	-0.074	-0.087	-0.103	-0.129	-0.149	-0.192
-0.345	-0.008	-0.015	-0.025	-0.039	-0.054	-0.071	-0.084	-0.099	-0.124	-0.143	-0.184
-0.355	-0.008	-0.015	-0.024	-0.038	-0.051	-0.068	-0.081	-0.096	-0.119	-0.137	-0.177
-0.365	-0.008	-0.014	-0.023	-0.036	-0.049	-0.066	-0.078	-0.093	-0.114	-0.132	-0.171
-0.375	-0.008	-0.014	-0.023	-0.035	-0.047	-0.063	-0.075	-0.09	-0.11	-0.128	-0.165
-0.385	-0.008	-0.013	-0.022	-0.034	-0.046	-0.062	-0.073	-0.087	-0.107	-0.124	-0.16
-0.395	-0.008	-0.013	-0.021	-0.033	-0.045	-0.06	-0.071	-0.085	-0.104	-0.121	-0.156
-0.405	-0.008	-0.013	-0.021	-0.032	-0.044	-0.058	-0.069	-0.083	-0.102	-0.118	-0.152
-0.415	-0.008	-0.013	-0.02	-0.031	-0.043	-0.057	-0.068	-0.082	-0.099	-0.115	-0.149
-0.425	-0.008	-0.013	-0.02	-0.031	-0.042	-0.056	-0.066	-0.08	-0.098	-0.113	-0.146
-0.435	-0.008	-0.012	-0.02	-0.03	-0.041	-0.055	-0.065	-0.079	-0.096	-0.112	-0.144
-0.445	-0.008	-0.012	-0.02	-0.03	-0.041	-0.055	-0.065	-0.079	-0.095	-0.11	-0.142
-0.455	-0.008	-0.012	-0.02	-0.03	-0.04	-0.054	-0.064	-0.078	-0.094	-0.109	-0.14
-0.465	-0.008	-0.012	-0.02	-0.03	-0.04	-0.054	-0.064	-0.078	-0.093	-0.108	-0.139
-0.475	-0.008	-0.012	-0.02	-0.029	-0.04	-0.054	-0.063	-0.077	-0.092	-0.107	-0.138
-0.485	-0.008	-0.013	-0.02	-0.029	-0.04	-0.053	-0.063	-0.077	-0.092	-0.107	-0.138
-0.495	-0.008	-0.013	-0.02	-0.03	-0.04	-0.053	-0.063	-0.077	-0.092	-0.107	-0.137
-0.505	-0.009	-0.013	-0.02	-0.03	-0.04	-0.054	-0.063	-0.078	-0.092	-0.107	-0.137
-0.515	-0.009	-0.013	-0.02	-0.03	-0.041	-0.054	-0.064	-0.078	-0.092	-0.107	-0.138
-0.525	-0.009	-0.013	-0.021	-0.03	-0.041	-0.054	-0.064	-0.078	-0.093	-0.108	-0.138
-0.535	-0.009	-0.014	-0.021	-0.031	-0.041	-0.055	-0.065	-0.079	-0.093	-0.108	-0.139
-0.545	-0.009	-0.014	-0.021	-0.031	-0.042	-0.055	-0.065	-0.08	-0.094	-0.109	-0.14
-0.555	-0.01	-0.014	-0.022	-0.032	-0.042	-0.056	-0.066	-0.081	-0.095	-0.11	-0.14
-0.565	-0.01	-0.015	-0.022	-0.032	-0.043	-0.057	-0.067	-0.082	-0.096	-0.111	-0.142
-0.575	-0.01	-0.015	-0.023	-0.033	-0.044	-0.058	-0.068	-0.083	-0.097	-0.112	-0.143
-0.585	-0.01	-0.016	-0.023	-0.034	-0.045	-0.059	-0.069	-0.084	-0.098	-0.114	-0.145

## Sheet: panel c
figure 2c
scan rate	anodic peak current(mA)	cathodic peak current(mA)
10	0.025	-0.02009
20	0.0615	-0.05145
30	0.095	-0.08218
40	0.1305	-0.11382
50	0.1635	-0.14455
60	0.1985	-0.17618
70	0.229	-0.205
80	0.263	-0.23673
90	0.2925	-0.26391
100	0.3235	-0.29264
120	0.3825	-0.34673

## Sheet: panel d
figure 2d
log(scan rate)	ΔEa	ΔEc
-2	0.05167	-0.05833
-1.69897	0.05167	-0.06833
-1.52288	0.07167	-0.08833
-1.39794	0.08167	-0.07833
-1.30103	0.08167	-0.08833
-1.22185	0.09167	-0.08833
-1.1549	0.10167	-0.09833
-1.09691	0.11167	-0.09833
-1.04576	0.11167	-0.10833
-1	0.12167	-0.10833
-0.92082	0.13167	-0.11833
-0.85387	0.14167	-0.12833
-0.79588	0.16167	-0.12833
-0.74473	0.18167	-0.13833
-0.69897	0.19167	-0.14833
-0.60206	0.22167	-0.16833
-0.52288	0.23167	-0.17833
-0.39794	0.28167	-0.21833
-0.30103	0.32167	-0.23833
-0.22185	0.36167	-0.26833
-0.1549	0.39167	-0.28833
-0.09691	0.41167	-0.30833
-0.04576	0.45167	-0.32833
0	0.47167	-0.35833
0.04139	0.51167	-0.38833
0.07918	0.52167	-0.39833
0.11394	0.56167	-0.41833
0.14613	0.58167	-0.44833
0.17609	0.59167	-0.46833

## Sheet: panel e
figure 2e
Binding Energy (E)				Fe2p3 Scan A	Fe2p1 Scan A	In3p1	Sn3p3	Backgnd.	Envelope	Residuals
eV		Counts / s (Residuals × 2)		Counts / s (Residuals × 2)	Counts / s (Residuals × 2)	Counts / s (Residuals × 2)	Counts / s (Residuals × 2)	Counts / s (Residuals × 2)	Counts / s (Residuals × 2)	Counts / s (Residuals × 2)
735.08		20035.6		0	0	0	0	0	20035.6	-2.3009e-05
734.98		20255.3		0	0	0	0	0	20255.3	-2.69216e-05
734.88		20187.7		0	0	0	0	0	20187.7	-3.14766e-05
734.78		20319.1		0	0	0	0	0	20319.1	-3.67753e-05
734.68		20261.8		0	0	0	0	0	20261.8	-4.29346e-05
734.58		20323.7		0	0	0	0	0	20323.7	-5.00888e-05
734.48		20187.2		0	0	0	0	0	20187.2	-5.83925e-05
734.38		20301.3		0	0	0	0	0	20301.3	-6.80232e-05
734.28		20138.3		0	0	0	0	0	20138.3	-7.91845e-05
734.18		20312.9		0	0	0	0	0	20312.9	-9.21102e-05
734.08		20349.9		0	0	0	0	0	20349.9	-0.000107068
733.98		20332.9		0	0	0	0	0	20332.9	-0.000124364
733.88		20156.4		0	0	0	0	0	20156.4	-0.000144351
733.78		20191.7		0	0	0	0	0	20191.7	-0.000167428
733.68		20269.5		0	0	0	0	0	20269.5	-0.000194055
733.58		20220		0	0	0	0	0	20220	-0.000224756
733.48		20331.6		0	0	0	0	0	20331.6	-0.00026013
733.38		20383.7		0	0	0	0	0	20383.7	-0.000300858
733.28		20272.6		0	0	0	0	0	20272.6	-0.000347722
733.18		20343.8		0	0	0	0	0	20343.8	-0.00040161
733.08		20301.3		0	0	0	0	0	20301.3	-0.000463539
732.98		20246.3		0	0	0	0	0	20246.3	-0.000534672
732.88		20319.4		0	0	0	0	0	20319.4	-0.000616339
732.78		20430.1		0	0	0	0	0	20430.1	-0.000710069
732.68		20339.3		0	0	0	0	0	20339.3	-0.000817622
732.58		20232.8		0	0	0	0	0	20232.8	-0.000941036
732.48		20278.5		0	0	0	0	0	20278.5	-0.00108269
732.38		20368.8		0	0	0	0	0	20368.8	-0.00124536
732.28		20279.8		0	0	0	0	0	20279.8	-0.00143236
732.18		20434.6		0	0	0	0	0	20434.6	-0.00164767
732.08		20363		0	0	0	0	0	20363	-0.00189611
731.98		20354.6		0	0	0	0	0	20354.6	-0.00218364
731.88		20518.4		0	0	0	0	0	20518.4	-0.00251776
731.78		20410.9		0	0	0	0	0	20410.9	-0.00290802
731.68		20436.1		0	0	0	0	0	20436.1	-0.00336681
731.58		20366		0	0	0	0	0	20366	-0.00391038
731.48		20386.7		0	0	0	0	0	20386.7	-0.0045604
731.38		20343		0	0	0	0	0	20343	-0.00534593
731.28		20414.4		0	0	0	0	0	20414.4	-0.00630638
731.18		20265.1		0	0	0	0	0	20265.1	-0.00749537
731.08		20567.1		0	0	0	0	0	20567.1	-0.00898616
730.98		20467.7		0	0	0	0	0	20467.7	-0.010879
730.88		20489.2		0	0	0	0	0	20489.2	-0.0133108
730.78		20410.1		0	0	0	0	0	20410.1	-0.0164689
730.68		20507.3		0	0	0	0	0	20507.3	-0.0206081
730.58		20587.4		0	0	0	0	0	20587.4	-0.0260743
730.48		20506.7		0	0	0	0	0	20506.7	-0.0333349
730.38		20534.1		0	0	0	0	0	20534.1	-0.0430188
730.28		20565.1		0	0	0	0	0	20565.1	-0.0559668
730.18		20571.2		0	0	0	0	0	20571.3	-0.0732977
730.08		20474.1		0	0	0	0	0	20474.2	-0.0964908
729.98		20552.2		0	0	0	0	0	20552.3	-0.12749
729.88		20514.8		0	0	0	0	0	20515	-0.168831
729.78		20509.8		0	0	0	0	0	20510	-0.223806
729.68		20513.5		0	0	0	0	0	20513.8	-0.296652
729.58		20569.7		0	0	0	0	0	20570.1	-0.392788
729.48		20575.8		0	0	0	0	0	20576.3	-0.519096
729.38		20501		0	0	0	0	0	20501.7	-0.68425
729.28		20602.2		0	0	0	0	0	20603.1	-0.899101
729.18		20498.8		0	0	0	0	0	20499.9	-1.17713
729.08		20594.2		0	0	0	0	0	20595.7	-1.53493
728.98		20650.2		0	0	0	0	0	20652.2	-1.99281
728.88		20581.9		0	0	0	0	0	20584.5	-2.57536
728.78		20597		0	0	0	0	0	20600.3	-3.3122
728.68		20615.5		0	0	0	0	0	20619.7	-4.2386
728.58		20667		20604	20609.2	20604	20604.1	20604	20609.4	57.6284
728.48		20574.3		20603.5	20610.2	20603.5	20603.7	20603.5	20610.3	-36.0417
728.38		20566.2		20602.9	20611.4	20602.9	20603.1	20602.9	20611.6	-45.3987
728.28		20638.5		20602.2	20612.8	20602.2	20602.4	20602.2	20613	25.5066
728.18		20746.1		20601.6	20614.8	20601.6	20601.8	20601.6	20615	131.025
728.08		20584.5		20600.8	20617.2	20600.8	20601	20600.8	20617.4	-32.9284
727.98		20729.9		20599.8	20620	20599.8	20600	20599.8	20620.3	109.614
727.88		20730		20598.6	20623.5	20598.6	20598.9	20598.6	20623.8	106.175
727.78		20697		20597.5	20627.8	20597.5	20597.9	20597.5	20628.1	68.8224
727.68		20746.6		20596.3	20633	20596.3	20596.6	20596.3	20633.4	113.241
727.58		20674.6		20595	20639.3	20595	20595.4	20595	20639.7	34.8539
727.48		20736.5		20593.7	20646.8	20593.7	20594.2	20593.7	20647.3	89.2112
727.38		20730.1		20592.5	20655.8	20592.5	20593	20592.5	20656.3	73.8266
727.28		20616.8		20591.3	20666.2	20591.3	20591.8	20591.3	20666.7	-49.9958
727.18		20777.2		20590.1	20678.3	20590.1	20590.7	20590.1	20678.9	98.2614
727.08		20606.3		20588.8	20692.1	20588.8	20589.5	20588.8	20692.8	-86.4512
726.98		20819.5		20587.5	20707.7	20587.5	20588.2	20587.5	20708.5	111.006
726.88		20741.2		20585.9	20725	20585.9	20586.7	20585.9	20725.9	15.3465
726.78		20822.5		20584.1	20744.2	20584.1	20585.1	20584.1	20745.2	77.3284
726.68		20901		20582.1	20765.2	20582.1	20583.1	20582.1	20766.2	134.787
726.58		20874.6		20579.9	20788.1	20579.9	20581	20579.9	20789.3	85.3616
726.48		20893		20577.7	20813.1	20577.7	20578.9	20577.7	20814.4	78.6271
726.38		20766		20575.3	20839.9	20575.3	20576.7	20575.3	20841.3	-75.3212
726.28		20953		20572.9	20868.6	20572.9	20574.4	20572.9	20870.1	82.8236
726.18		20874.6		20570.5	20899	20570.5	20572.2	20570.5	20900.7	-26.104
726.08		20881.5		20567.8	20930.7	20567.8	20569.7	20567.8	20932.6	-51.0334
725.98		21065.6		20564.9	20963.4	20564.9	20566.9	20564.9	20965.4	100.138
725.88		20996.1		20561.7	20996.8	20561.7	20564	20561.7	20999	-2.98929
725.78		21131.7		20558.4	21030.6	20558.4	20560.9	20558.4	21033.1	98.6511
725.68		20997.4		20554.9	21064.4	20554.9	20557.6	20554.9	21067.2	-69.7479
725.58		21012.9		20551.3	21098	20551.3	20554.3	20551.3	21101	-88.1255
725.48		21059.9		20547.9	21130.9	20547.9	20551.1	20547.9	21134.2	-74.2861
725.38		20940.3		20544.5	21162.7	20544.5	20548.1	20544.5	21166.3	-226.057
725.28		21013.8		20541	21192.7	20541	20544.9	20541	21196.7	-182.825
725.18		21085		20537.2	21220.3	20537.2	20541.5	20537.2	21224.6	-139.655
725.08		21215.5		20533.3	21245.1	20533.3	20538.1	20533.3	21249.8	-34.2974
724.98		21117.5		20529.4	21266.7	20529.4	20534.5	20529.4	21271.9	-154.359
724.88		21013.4		20525.3	21284.7	20525.3	20531	20525.3	21290.3	-276.926
724.78		21062.7		20521.2	21298.7	20521.2	20527.4	20521.2	21304.9	-242.176
724.68		21121.2		20517.1	21308.6	20517.1	20523.9	20517.1	21315.4	-194.193
724.58		21135.9		20513.1	21314.1	20513.1	20520.4	20513.1	21321.5	-185.587
724.48		21072.7		20508.8	21314.8	20508.8	20516.9	20508.8	21322.9	-250.113
724.38		21135.8		20504.2	21310.4	20504.2	20513	20504.2	21319.2	-183.453
724.28		21381.7		20499.4	21301.2	20499.4	20509	20499.4	21310.7	70.9132
724.18		21269.2		20494.4	21287.2	20494.4	20504.9	20494.4	21297.6	-28.3848
724.08		21228.6		20489.2	21268.5	20489.2	20500.6	20489.2	21279.8	-51.1945
723.98		21255.4		20484	21245.5	20484	20496.3	20484	21257.8	-2.42513
723.88		21155.4		20479	21218.8	20479	20492.4	20479	21232.2	-76.832
723.78		21121.7		20474	21188.7	20474	20488.6	20474	21203.3	-81.6158
723.68		21174.7		20469.2	21155.5	20469.2	20485	20469.2	21171.3	3.40682
723.58		21150.7		20464.3	21119.5	20464.3	20481.5	20464.3	21136.7	13.9833
723.48		21250.2		20459.5	21081.4	20459.5	20478.2	20459.5	21100.1	150.043
723.38		21015.5		20454.9	21041.8	20454.9	20475.2	20454.9	21062	-46.5545
723.28		20984.6		20450.3	21000.9	20450.3	20472.3	20450.3	21022.8	-38.2763
723.18		21148.6		20445.8	20959.4	20445.8	20469.7	20445.8	20983.2	165.371
723.08		20953.9		20441.8	20918	20441.8	20467.6	20441.8	20943.8	10.0496
722.98		20908.1		20437.9	20876.9	20437.9	20465.9	20437.9	20904.9	3.17988
722.88		20848.3		20434.1	20836.5	20434.1	20464.4	20434.1	20866.8	-18.4743
722.78		20858		20430.8	20797.4	20430.8	20463.6	20430.8	20830.2	27.8014
722.68		20748.6		20427.6	20759.8	20427.6	20463.1	20427.6	20795.2	-46.6496
722.58		20789.1		20424.7	20723.9	20424.7	20463.1	20424.7	20762.2	26.888
722.48		20661.5		20422.1	20690	20422.1	20463.6	20422.1	20731.4	-69.8901
722.38		20574.5		20419.8	20658.2	20419.8	20464.5	20419.8	20703	-128.477
722.28		20638.4		20417.6	20628.7	20417.6	20466	20417.6	20677	-38.6358
722.18		20549		20415.8	20601.5	20415.8	20467.9	20415.8	20653.6	-104.663
722.08		20530.8		20414	20576.4	20414	20470.3	20414	20632.8	-101.966
721.98		20559		20412.4	20553.7	20412.4	20473.2	20412.4	20614.5	-55.4777
721.88		20400.6		20411	20533.2	20411	20476.6	20411	20598.7	-198.127
721.78		20454.8		20409.8	20514.8	20409.8	20480.4	20409.8	20585.4	-130.667
721.68		20429.2		20408.6	20498.3	20408.6	20484.7	20408.6	20574.5	-145.269
721.58		20476.6		20407.6	20483.8	20407.6	20489.6	20407.6	20565.9	-89.3368
721.48		20370.3		20406.5	20470.9	20406.5	20494.9	20406.5	20559.3	-189.076
721.38		20428.5		20405.4	20459.5	20405.4	20500.6	20405.4	20554.7	-126.246
721.28		20484.5		20404.2	20449.3	20404.2	20506.7	20404.2	20551.9	-67.3929
721.18		20531.3		20403	20440.5	20403	20513.4	20403	20550.9	-19.6128
721.08		20402		20401.6	20432.6	20401.6	20520.4	20401.6	20551.4	-149.341
720.98		20539.8		20400.4	20425.7	20400.4	20528.2	20400.4	20553.5	-13.7601
720.88		20329.4		20399	20419.7	20399	20536.5	20399	20557.2	-227.765
720.78		20552.9		20397.6	20414.4	20397.6	20545.4	20397.6	20562.2	-9.29714
720.68		20551.2		20395.8	20409.4	20395.8	20554.8	20395.8	20568.4	-17.1746
720.58		20665		20393.9	20404.8	20393.9	20564.8	20393.9	20575.7	89.349
720.48		20698.4		20391.7	20400.4	20391.7	20575.5	20391.7	20584.1	114.342
720.38		20509.2		20389.4	20396.2	20389.4	20586.8	20389.4	20593.7	-84.4659
720.28		20711.3		20386.9	20392.2	20386.9	20599	20386.9	20604.4	106.905
720.18		20647.7		20384.5	20388.7	20384.5	20612.5	20384.5	20616.7	30.988
720.08		20517		20382.3	20385.6	20382.3	20627.2	20382.3	20630.5	-113.441
719.98		20570.1		20380	20382.5	20380	20643	20380	20645.6	-75.4856
719.88		20555.9		20377.7	20379.7	20377.7	20660.3	20377.7	20662.2	-106.331
719.78		20637.9		20375.5	20377	20375.5	20678.9	20375.5	20680.4	-42.5229
719.68		20647		20373	20374.1	20373	20698.8	20373	20699.9	-52.9247
719.58		20713.6		20370.2	20371.1	20370.2	20720	20370.2	20720.9	-7.31882
719.48		20780.8		20367.3	20367.9	20367.3	20742.8	20367.3	20743.5	37.2759
719.38		20640.5		20364.1	20364.6	20364.1	20767.2	20364.1	20767.7	-127.244
719.28		20837.3		20360.6	20360.9	20360.6	20793.2	20360.6	20793.6	43.7808
719.18		20961.9		20356.7	20357	20356.7	20820.9	20356.7	20821.2	140.724
719.08		20983.7		20352.6	20352.8	20352.6	20850.6	20352.6	20850.8	132.876
718.98		20952.2		20348	20348.2	20348	20882.2	20348	20882.3	69.8592
718.88		20982.2		20343.2	20343.3	20343.2	20915.9	20343.2	20916.1	66.1066
718.78		21039.4		20338.3	20338.4	20338.3	20952.2	20338.3	20952.3	87.1142
718.68		21015.7		20333.2	20333.3	20333.2	20991	20333.2	20991.1	24.609
718.58		21086.2		20327.9	20328	20327.9	21032.4	20327.9	21032.4	53.739
718.48		21096.4		20322.3	20322.4	20322.3	21076.3	20322.3	21076.4	20.0688
718.38		21238.1		20316.4	20316.4	20316.4	21122.8	20316.4	21122.9	115.263
718.28		21284.5		20310.1	20310.1	20310.1	21171.9	20310.1	21171.9	112.595
718.18		21317.8		20303.3	20303.3	20303.3	21223.4	20303.3	21223.4	94.3906
718.08		21441.9		20296.1	20296.2	20296.1	21277.2	20296.1	21277.2	164.634
717.98		21386.9		20288.6	20288.6	20288.6	21333.3	20288.6	21333.3	53.5881
717.88		21539.3		20280.7	20280.7	20280.7	21391.3	20280.7	21391.3	147.956
717.78		21517		20272.4	20272.4	20272.4	21450.9	20272.4	21450.9	66.1239
717.68		21625.2		20263.9	20263.9	20263.9	21511.5	20263.9	21511.5	113.671
717.58		21637.2		20254.9	20254.8	20254.8	21572.5	20254.8	21572.5	64.6982
717.48		21733.3		20245.5	20245.5	20245.5	21633	20245.5	21633.1	100.267
717.38		21747		20236	20236	20236	21692.3	20236	21692.3	54.6779
717.28		21690.1		20226.3	20226.2	20226.2	21749.2	20226.2	21749.2	-59.0613
717.18		21722.6		20216.2	20216.1	20216.1	21802.3	20216.1	21802.3	-79.7242
717.08		21896.5		20205.7	20205.6	20205.6	21850.2	20205.6	21850.3	46.1917
716.98		22045.7		20194.9	20194.8	20194.8	21891.8	20194.8	21891.9	153.813
716.88		21922		20183.9	20183.8	20183.8	21925.7	20183.8	21925.8	-3.87494
716.78		21826.6		20172.7	20172.5	20172.5	21950.5	20172.5	21950.7	-124.149
716.68		21943		20161.6	20161.3	20161.3	21965.8	20161.3	21966	-23.0264
716.58		21716.5		20150.7	20150.3	20150.3	21970.6	20150.3	21971	-254.493
716.48		21788.3		20140.1	20139.5	20139.5	21964.6	20139.5	21965.1	-176.797
716.38		21734.5		20129.4	20128.7	20128.7	21947.2	20128.7	21947.9	-213.443
716.28		21808.6		20119.1	20118.1	20118.1	21919	20118.1	21920	-111.451
716.18		21691.9		20109	20107.7	20107.7	21880.5	20107.7	21881.8	-189.896
716.08		21531.4		20098.9	20097.2	20097.2	21832.4	20097.2	21834.1	-302.73
715.98		21752.5		20089.2	20086.9	20086.9	21775.9	20086.9	21778.2	-25.7621
715.88		21552.7		20079.9	20076.9	20076.9	21712.4	20076.9	21715.4	-162.707
715.78		21553.9		20070.8	20066.9	20066.9	21643.1	20066.9	21647.1	-93.1681
715.68		21550.2		20061.9	20056.9	20056.9	21569.2	20056.9	21574.3	-24.1172
715.58		21566.6		20053.8	20047.3	20047.3	21492.6	20047.3	21499.2	67.4393
715.48		21304.1		20046.4	20037.9	20037.9	21414.2	20037.9	21422.6	-118.521
715.38		21289.6		20039.7	20028.9	20028.9	21335.2	20028.9	21346	-56.3686
715.28		21265.5		20033.7	20020.1	20020.1	21256.5	20020.1	21270.1	-4.66912
715.18		21328.2		20028.9	20011.7	20011.7	21179.1	20011.7	21196.3	131.954
715.08		21137.7		20025.1	20003.5	20003.5	21103.3	20003.5	21124.9	12.8567
714.98		21104.8		20022.4	19995.6	19995.6	21029.8	19995.6	21056.7	48.1128
714.88		21016.3		20021.2	19987.8	19987.8	20958.9	19987.8	20992.2	24.148
714.78		21047.6		20021.6	19980.5	19980.5	20891	19980.5	20932	115.607
714.68		20948.3		20023.7	19973.4	19973.4	20826.1	19973.4	20876.4	71.908
714.58		20917.2		20027.8	19966.5	19966.5	20764.3	19966.5	20825.6	91.6048
714.48		20885.1		20033.8	19959.6	19959.6	20705.4	19959.6	20779.6	105.567
714.38		21021		20042	19952.7	19952.7	20649.4	19952.7	20738.7	282.257
714.28		20988.1		20052.6	19945.7	19945.7	20596.2	19945.7	20703.1	284.991
714.18		20952.7		20066.1	19938.9	19938.9	20545.9	19938.9	20673.2	279.578
714.08		20791		20082.6	19932.1	19932.1	20498.5	19932.1	20648.9	142.019
713.98		20755.8		20102.6	19925.7	19925.7	20453.8	19925.7	20630.8	125.026
713.88		20743.2		20126.3	19919.4	19919.4	20411.8	19919.4	20618.7	124.445
713.78		20799.7		20153.8	19913.2	19913.3	20372.2	19913.2	20612.7	186.934
713.68		20815.8		20185.3	19907.3	19907.3	20335	19907.3	20613	202.765
713.58		20591.6		20220.6	19901.2	19901.3	20299.8	19901.2	20619.2	-27.6204
713.48		20794.6		20259.9	19895	19895.1	20266.3	19895	20631.2	163.379
713.38		20854.3		20303	19888.6	19888.7	20234.5	19888.6	20648.9	205.47
713.28		20919.1		20349.9	19882.1	19882.2	20204.2	19882.1	20672.1	246.979
713.18		20880.7		20400.5	19875.4	19875.5	20175.3	19875.4	20700.5	180.177
713.08		20773.5		20454.5	19868.5	19868.7	20147.9	19868.5	20734	39.5675
712.98		20832.9		20511.8	19861.6	19861.8	20121.7	19861.6	20772	60.9063
712.88		20876.3		20571.9	19854.8	19854.9	20096.9	19854.8	20814.2	62.1149
712.78		20852.6		20634.3	19847.8	19848.1	20073.2	19847.8	20859.8	-7.21793
712.68		20893.3		20698.1	19840.7	19841	20050.5	19840.7	20908.1	-14.8255
712.58		20887.4		20762.8	19833.5	19833.8	20028.7	19833.5	20958.3	-70.9036
712.48		20909		20827.6	19826.1	19826.5	20007.7	19826.1	21009.6	-100.581
712.38		20940.5		20891.4	19818.5	19819	19987.5	19818.5	21060.8	-120.304
712.28		21052.3		20953.4	19810.6	19811.2	19967.8	19810.6	21111.1	-58.7803
712.18		21067.6		21012.6	19802.6	19803.3	19948.7	19802.6	21159.4	-91.803
712.08		21008.9		21068.1	19794.2	19795	19930	19794.2	21204.8	-195.885
711.98		21161.3		21118.5	19785.2	19786.2	19911.5	19785.2	21245.8	-84.529
711.88		21377.8		21163.4	19776	19777.2	19893.4	19776	21281.9	95.8729
711.78		21230.9		21201.8	19766.5	19767.9	19875.6	19766.5	21312.3	-81.3945
711.68		21220.1		21232.7	19756.6	19758.3	19857.9	19756.6	21335.8	-115.705
711.58		21348.4		21255.8	19746.4	19748.5	19840.5	19746.4	21352	-3.58214
711.48		21324.9		21270.7	19736.3	19738.7	19823.7	19736.3	21360.5	-35.6245
711.38		21304.2		21276.8	19726	19728.9	19807.1	19726	21360.7	-56.531
711.28		21318.7		21273.6	19715.4	19718.8	19790.7	19715.4	21352.2	-33.5102
711.18		21454.4		21261.2	19704.7	19708.8	19774.5	19704.7	21335.1	119.261
711.08		21353.6		21239.8	19694	19698.8	19758.7	19694	21309.3	44.3043
710.98		21314.1		21209.5	19683.2	19688.8	19743.2	19683.2	21275.1	39.0281
710.88		21338.1		21170.6	19672.3	19679	19728	19672.3	21232.9	105.278
710.78		21249.4		21123.8	19661.6	19669.4	19713.2	19661.6	21183.1	66.2871
710.68		21320.1		21069.6	19650.9	19660.1	19698.7	19650.9	21126.5	193.6
710.58		21294		21008.9	19640.5	19651.2	19684.7	19640.5	21063.8	230.168
710.48		21052.3		20942.6	19630.3	19642.9	19671.2	19630.3	20996.1	56.2321
710.38		21035.2		20871.5	19620.3	19634.9	19658.1	19620.3	20924	111.206
710.28		21115.4		20796.7	19610.7	19627.8	19645.7	19610.7	20848.8	266.656
710.18		20849.1		20719.3	19601.7	19621.5	19634	19601.7	20771.5	77.6173
710.08		20809.5		20640	19592.9	19616	19622.8	19592.9	20693	116.476
709.98		20769		20559.8	19584.5	19611.3	19612.1	19584.5	20614.2	154.769
709.88		20691.3		20479.8	19576.7	19607.7	19602.2	19576.7	20536.3	155.002
709.78		20574.5		20400.5	19569	19604.9	19592.6	19569	20459.9	114.601
709.68		20661.9		20322.9	19561.8	19603.2	19583.5	19561.8	20386	275.971
709.58		20392.5		20247.4	19554.9	19602.5	19574.9	19554.9	20315.1	77.3857
709.48		20535.3		20174.9	19548.4	19603.3	19566.9	19548.4	20248.3	287.027
709.38		20186.6		20106	19542.5	19605.5	19559.4	19542.5	20186	0.591598
709.28		20159.6		20040.9	19537	19609.3	19552.7	19537	20128.8	30.7224
709.18		20156.2		19980	19532	19614.8	19546.4	19532	20077.1	79.0983
709.08		20037		19923.7	19527.8	19622.4	19541	19527.8	20031.5	5.43083
708.98		19835.2		19871.8	19524	19631.9	19536.1	19524	19992	-156.785
708.88		19794		19824.6	19520.7	19643.7	19531.9	19520.7	19958.8	-164.816
708.78		19676.3		19781.8	19517.9	19657.9	19528.2	19517.9	19932.1	-255.768
708.68		19726.5		19743.4	19515.5	19674.5	19524.9	19515.5	19911.9	-185.396
708.58		19673.4		19709	19513.4	19693.8	19522.1	19513.4	19898.1	-224.639
708.48		19572		19678.5	19511.6	19715.9	19519.5	19511.6	19890.8	-318.762
708.38		19552.2		19651.5	19509.9	19740.9	19517.1	19509.9	19889.8	-337.554
708.28		19556		19627.9	19508.4	19769.2	19515.1	19508.4	19895.4	-339.42
708.18		19488.6		19607.3	19507.1	19801.1	19513.2	19507.1	19907.4	-418.789
708.08		19544.1		19589.4	19505.8	19836.7	19511.4	19505.8	19925.8	-381.758
707.98		19537.4		19573.9	19504.6	19876.4	19509.7	19504.6	19950.8	-413.372
707.88		19516.4		19560.3	19503.2	19920.4	19507.9	19503.2	19982.1	-465.7
707.78		19654		19548.4	19501.7	19969	19505.9	19501.7	20020	-366.007
707.68		19625.2		19537.9	19499.8	20022.6	19503.7	19499.8	20064.6	-439.364
707.58		19772.1		19528.4	19497.6	20081.4	19501.1	19497.6	20115.8	-343.698
707.48		19891		19519.7	19494.9	20145.8	19498.1	19494.9	20173.9	-282.912
707.38		19885.6		19511.7	19491.8	20216.6	19494.8	19491.8	20239.4	-353.785
707.28		19895.3		19504	19488.2	20293.8	19490.9	19488.2	20312.3	-416.923
707.18		20170		19496.3	19483.8	20377.8	19486.3	19483.8	20392.8	-222.778
707.08		20333.7		19488.8	19478.9	20469.4	19481.2	19478.9	20481.5	-147.747
706.98		20307.7		19481.1	19473.4	20568.9	19475.4	19473.4	20578.6	-270.908
706.88		20450		19473	19467	20676.6	19468.8	19467	20684.4	-234.386
706.78		20562.8		19464.4	19459.8	20793.1	19461.5	19459.8	20799.4	-236.506
706.68		20830		19455.5	19451.9	20918.8	19453.5	19451.9	20923.9	-93.8579
706.58		20872.3		19445.6	19442.9	21053.7	19444.2	19442.9	21057.8	-185.5
706.48		21303.4		19434.8	19432.7	21198.2	19434	19432.7	21201.5	101.824
706.38		21305.4		19423.1	19421.5	21352.6	19422.7	19421.5	21355.3	-49.8729
706.28		21415.1		19410.4	19409.2	21516.9	19410.2	19409.2	21519.1	-104.007
706.18		21771.4		19396.5	19395.6	21690.9	19396.5	19395.6	21692.7	78.7083
706.08		21895.2		19381.6	19381	21874.7	19381.8	19381	21876.2	18.9712
705.98		22094.2		19365.5	19365.1	22067.6	19365.8	19365.1	22068.9	25.3186
705.88		22347.6		19348.1	19347.7	22268.8	19348.4	19347.7	22269.9	77.7322
705.78		22575.3		19329.1	19328.8	22477.2	19329.5	19328.8	22478.1	97.1698
705.68		23003.7		19308.8	19308.6	22691.8	19309.1	19308.6	22692.5	311.241
705.58		22993.2		19286.9	19286.7	22910.5	19287.2	19286.7	22911.2	82.0667
705.48		23353.8		19263.5	19263.4	23131.6	19263.8	19263.4	23132.1	221.652
705.38		23539.8		19238.6	19238.5	23352.4	19238.9	19238.5	23352.9	186.88
705.28		23769.1		19212.4	19212.3	23570.5	19212.7	19212.3	23570.9	198.215
705.18		24037.5		19184.6	19184.6	23782.2	19184.9	19184.6	23782.6	254.918
705.08		24168.2		19155.6	19155.5	23984.3	19155.8	19155.5	23984.6	183.616
704.98		24385		19125.2	19125.2	24172.9	19125.5	19125.2	24173.2	211.848
704.88		24483.9		19093.9	19093.9	24344.3	19094.2	19093.9	24344.6	139.315
704.78		24506		19061.6	19061.6	24494.5	19061.8	19061.6	24494.7	11.2392
704.68		24739.3		19028.4	19028.4	24619.7	19028.6	19028.4	24619.9	119.392
704.58		24795.8		18994.5	18994.5	24716.4	18994.7	18994.5	24716.5	79.2936
704.48		24844.2		18960	18960	24781.6	18960.2	18960	24781.7	62.5304
704.38		24859.6		18925	18925	24812.9	18925.2	18925	24813	46.573
704.28		24782.8		18890	18890	24809.1	18890.1	18890	24809.2	-26.4085
704.18		24627.8		18854.8	18854.8	24769.2	18854.9	18854.8	24769.4	-141.603
704.08		24774.2		18819.9	18819.9	24693.9	18820	18819.9	24694	80.1943
703.98		24454		18785.4	18785.4	24584.3	18785.5	18785.4	24584.4	-130.389
703.88		24371.4		18751.4	18751.4	24442.4	18751.5	18751.4	24442.5	-71.1063
703.78		24183.3		18718.1	18718.1	24271	18718.2	18718.1	24271.1	-87.7973
703.68		23966.1		18685.7	18685.7	24073.6	18685.7	18685.7	24073.7	-107.616
703.58		23842.5		18654.3	18654.3	23854.1	18654.3	18654.3	23854.2	-11.6877
703.48		23439.8		18624.2	18624.2	23616.7	18624.2	18624.2	23616.7	-176.891
703.38		23153.6		18595.6	18595.6	23365.6	18595.6	18595.6	23365.7	-212.101
703.28		22749.9		18568.3	18568.3	23104.8	18568.4	18568.3	23104.8	-354.928
703.18		22693.8		18542.6	18542.6	22838	18542.7	18542.6	22838.1	-144.273
703.08		22408.6		18518.3	18518.3	22568.8	18518.4	18518.3	22568.9	-160.246
702.98		22138.8		18495.4	18495.4	22300.3	18495.4	18495.4	22300.3	-161.472
702.88		21885.7		18473.7	18473.7	22034.9	18473.7	18473.7	22034.9	-149.154
702.78		21664.1		18453.3	18453.3	21775.2	18453.3	18453.3	21775.2	-111.099
702.68		21412.8		18434.2	18434.2	21523.2	18434.3	18434.2	21523.2	-110.399
702.58		21188.4		18416.4	18416.4	21280.2	18416.4	18416.4	21280.2	-91.8384
702.48		21041.7		18399.8	18399.8	21047.5	18399.8	18399.8	21047.5	-5.79069
702.38		20758		18384.3	18384.3	20825.8	18384.3	18384.3	20825.8	-67.837
702.28		20632.5		18370	18370	20615.8	18370	18370	20615.8	16.7339
702.18		20383		18356.5	18356.5	20417.5	18356.5	18356.5	20417.5	-34.517
702.08		20379.3		18344	18344	20231.2	18344	18344	20231.3	148.051
701.98		20164.2		18332.3	18332.3	20056.8	18332.3	18332.3	20056.8	107.382
701.88		20017.5		18321.4	18321.4	19894.1	18321.4	18321.4	19894.1	123.433
701.78		19862		18311.1	18311.1	19742.5	18311.1	18311.1	19742.5	119.512
701.68		19893.5		18301.5	18301.5	19601.9	18301.5	18301.5	19601.9	291.557
701.58		19641		18292.7	18292.7	19472	18292.7	18292.7	19472	169.043
701.48		19529.8		18284.5	18284.5	19352.1	18284.5	18284.5	19352.1	177.752
701.38		19437.8		18276.7	18276.7	19241.5	18276.7	18276.7	19241.5	196.272
701.28		19484		18269.6	18269.6	19140	18269.6	18269.6	19140	343.943
701.18		19272.9		18262.9	18262.9	19046.9	18262.9	18262.9	19046.9	226.064
701.08		19338		18256.4	18256.4	18961.4	18256.4	18256.4	18961.4	376.638
700.98		19259.5		18250.2	18250.2	18883.2	18250.2	18250.2	18883.2	376.323
700.88		19139.6		18244.7	18244.7	18812.1	18244.7	18244.7	18812.1	327.432
700.78		18897.8		18239.4	18239.4	18747.3	18239.4	18239.4	18747.3	150.448
700.68		19019.3		18234.7	18234.7	18688.6	18234.7	18234.7	18688.6	330.703
700.58		18875.9		18230.4	18230.4	18635.4	18230.4	18230.4	18635.4	240.528
700.48		18844.9		18226.6	18226.6	18587.4	18226.6	18226.6	18587.4	257.508
700.38		18693.4		18222.9	18222.9	18543.9	18222.9	18222.9	18543.9	149.502
700.28		18821.4		18219.6	18219.6	18504.6	18219.6	18219.6	18504.6	316.828
700.18		18715.8		18216.4	18216.4	18469.2	18216.4	18216.4	18469.2	246.657
700.08		18718.2		18213.4	18213.4	18437.2	18213.4	18213.4	18437.2	281.003
699.98		18627.5		18210.6	18210.6	18408.4	18210.6	18210.6	18408.4	219.07
699.88		18593.2		18208	18208	18382.6	18208	18208	18382.6	210.595
699.78		18606.5		18205.5	18205.5	18359.4	18205.5	18205.5	18359.4	247.053
699.68		18567.5		18203.4	18203.4	18338.8	18203.4	18203.4	18338.8	228.728
699.58		18445.3		18201.4	18201.4	18320.3	18201.4	18201.4	18320.3	124.94
699.48		18519		18199.5	18199.5	18303.9	18199.5	18199.5	18303.9	215.114
699.38		18418.1		18198	18198	18289.4	18198	18198	18289.4	128.737
699.28		18370.2		18196.6	18196.6	18276.5	18196.6	18196.6	18276.5	93.672
699.18		18407.5		18195.2	18195.2	18265	18195.2	18195.2	18265	142.552
699.08		18417.6		18194	18194	18254.8	18194	18194	18254.8	162.777
698.98		18370.2		18193	18193	18245.9	18193	18193	18245.9	124.275
698.88		18298.3		18191.9	18191.9	18237.9	18191.9	18191.9	18237.9	60.446
698.78		18365.9		18191	18191	18230.9	18191	18191	18230.9	135.027
698.68		18313.3		18190.2	18190.2	18224.8	18190.2	18190.2	18224.8	88.5451
698.58		18223		18189.6	18189.6	18219.5	18189.6	18189.6	18219.5	3.5566
698.48		18283.8		18189	18189	18214.8	18189	18189	18214.8	69.0685
698.38		18291.3		18188.5	18188.5	18210.7	18188.5	18188.5	18210.7	80.664
698.28		18286.1		18188.1	18188.1	18207.2	18188.1	18188.1	18207.2	78.8884
698.18		18193.2		18187.7	18187.7	18204.1	18187.7	18187.7	18204.1	-10.8738
698.08		18206.1		18187.2	18187.2	18201.3	18187.2	18187.2	18201.3	4.80635
697.98		18361.1		18186.9	18186.9	18199	18186.9	18186.9	18199	162.149
697.88		18116.8		18186.8	18186.8	18197.1	18186.8	18186.8	18197.1	-80.2182
697.78		18214.3		18186.6	18186.6	18195.4	18186.6	18186.6	18195.4	18.9575
697.68		18187.1		18186.5	18186.5	18194	18186.5	18186.5	18194	-6.88045
697.58		18127.8		18187.8	18187.8	18194.2	18187.8	18187.8	18194.2	-66.366
697.48		18286.4		18189.2	18189.2	18194.6	18189.2	18189.2	18194.6	91.8666
697.38		18176.3		18190.5	18190.5	18195.1	18190.5	18190.5	18195.1	-18.7344
697.28		18147.1		18191.8	18191.8	18195.7	18191.8	18191.8	18195.7	-48.5985
697.18		18151.8		0	0	0	0	0	18155.1	-3.26317
697.08		18197.5		0	0	0	0	0	18200.2	-2.75023
696.98		18136.9		0	0	0	0	0	18139.2	-2.31386
696.88		18087.2		0	0	0	0	0	18089.2	-1.94332
696.78		18064.2		0	0	0	0	0	18065.8	-1.62923
696.68		18191.7		0	0	0	0	0	18193	-1.3635
696.58		17999.8		0	0	0	0	0	18000.9	-1.13909
696.48		18070.8		0	0	0	0	0	18071.8	-0.94992
696.38		18209.1		0	0	0	0	0	18209.9	-0.790754
696.28		18303.5		0	0	0	0	0	18304.1	-0.657081
696.18		18192.1		0	0	0	0	0	18192.6	-0.545026
696.08		18272.2		0	0	0	0	0	18272.7	-0.451268
695.98		18121.6		0	0	0	0	0	18122	-0.372965
695.88		18153.4		0	0	0	0	0	18153.7	-0.307693
695.78		18129		0	0	0	0	0	18129.3	-0.253384
695.68		18165.1		0	0	0	0	0	18165.3	-0.208282
695.58		18211.6		0	0	0	0	0	18211.8	-0.170897
695.48		18102.4		0	0	0	0	0	18102.5	-0.139966
695.38		18127.7		0	0	0	0	0	18127.8	-0.114424
695.28		18049.9		0	0	0	0	0	18050	-0.0933719
695.18		18110.6		0	0	0	0	0	18110.7	-0.0760531
695.08		18181.4		0	0	0	0	0	18181.5	-0.0618328
