# Supplementary material for: Electron hopping in conjugated molecular wires with application to solar cells
Source: Nat Chem. 2026 Feb 9;18(4):756–64. doi: 10.1038/s41557-025-02034-0 (PMC13061622; doi:10.1038/s41557-025-02034-0)
Supplement: Supplementary file 5 — TIF files for Fig. 2f SEM (top) and AFM (bottom) images. [file 41557_2025_2034_MOESM5_ESM.xlsx]

## Sheet: panel a
figure 3a
molecular unit	ΔE
0	-0.17
1	-0.198
2	-0.223
3	-0.286

## Sheet: panel b
figure 3b
molecular unit	critical scan rate(mV/s)
0	190
1	157
2	123
3	90

## Sheet: panel c
figure 3c
molecular length(Å)	ln(kapp)
9.3	-0.09431
16.1	-0.41552
22.9	-0.65393
29.8	-0.99425

## Sheet: panel d
figure 3d
1000/T	Ln(kapp)
3.5317	-0.76787
3.47041	-0.59059
3.41122	-0.44006
3.35402	-0.36097
3.2987	-0.21691
3.24517	-0.17198
3.19336	-0.13011
