# Supplementary material for: Electron hopping in conjugated molecular wires with application to solar cells
Source: Nat Chem. 2026 Feb 9;18(4):756–64. doi: 10.1038/s41557-025-02034-0 (PMC13061622; doi:10.1038/s41557-025-02034-0)
Supplement: Supplementary file 6 — The excel file for the mechanistic investigation of the electron transfer mechanism on hierarchical ITO electrodes. [file 41557_2025_2034_MOESM6_ESM.xlsx]

## Sheet: panel a
figure 4a
molecular units	HOMO [eV]	LUMO [eV]
0	-5.5	-0.48
1	-5.46	-1.47
2	-5.38	-1.97
3	-5.34	-2.22
