# Supplementary material for: Electron hopping in conjugated molecular wires with application to solar cells
Source: Nat Chem. 2026 Feb 9;18(4):756–64. doi: 10.1038/s41557-025-02034-0 (PMC13061622; doi:10.1038/s41557-025-02034-0)
Supplement: Supplementary file 7 — The excel file for the energy levels of compounds I–III and aminoferrocene. [file 41557_2025_2034_MOESM7_ESM.zip]

Archive with 6 entries (6 files):
- S-ITO_Compound_I_topview_5d.TIF
- S-ITO_Compound_I_top_view_inset_5d.TIF
- S-ITO_Compound_I_Cross_section_5f.TIF
- S-ITO_topview_inset_5c.TIF
- S-ITO_topview_5c.TIF
- S-ITO_cross_section_5e.TIF
