# Supplementary material for: Electron hopping in conjugated molecular wires with application to solar cells
Source: Nat Chem. 2026 Feb 9;18(4):756–64. doi: 10.1038/s41557-025-02034-0 (PMC13061622; doi:10.1038/s41557-025-02034-0)
Supplement: Supplementary file 8 — Separate TIF files are given for each unprocessed SEM image of the top view (including inset) and cross section of the S-ITO and S-ITO/compound I images. 5g_XRD is the raw XRD data for the diffraction patterns of perovskite grown on S-ITO and S-ITO/compound I. [file 41557_2025_2034_MOESM8_ESM.xlsx]

## Sheet: Sheet1
2Theta	Intensity	2Theta	Intensity
degree	counts	degree	counts
	PVK/S-ITO		PVK/S-ITO/Compound I
5	0	5	0
5.04051	-0.39685	5.04051	-0.19764
5.08101	0.06438	5.08101	-0.29998
5.12152	0.12237	5.12152	0.07193
5.16203	0.22086	5.16203	-0.3656
5.20253	-0.29013	5.20253	-0.09921
5.24304	0.10188	5.24304	0.19523
5.28354	-0.50935	5.28354	0.28024
5.32405	-0.12871	5.32405	0.1308
5.36456	-0.0763	5.36456	0.30942
5.40506	-0.12714	5.40506	0.29111
5.44557	-0.44372	5.44557	0.36334
5.48608	0.12352	5.48608	-0.01761
5.52658	-0.19372	5.52658	-0.0955
5.56709	-0.13666	5.56709	0.42341
5.60759	-0.05159	5.60759	0.58914
5.6481	-0.13851	5.6481	0.10792
5.68861	0.04008	5.68861	0.14851
5.72911	-0.43458	5.72911	0.0984
5.76962	0.07503	5.76962	-0.04864
5.81013	0.25639	5.81013	0.06988
5.85063	-0.10298	5.85063	0.0977
5.89114	-0.2031	5.89114	0.10358
5.93164	0.05438	5.93164	-0.41248
5.97215	-0.09138	5.97215	-0.16122
6.01266	-0.00913	6.01266	0.2056
6.05316	0.00112	6.05316	0.09423
6.09367	0.40189	6.09367	0.58591
6.13418	-0.41309	6.13418	-0.25059
6.17468	-0.08756	6.17468	0.21596
6.21519	-0.28401	6.21519	0.07307
6.2557	0.31004	6.2557	0.38324
6.2962	0.0196	6.2962	0.08397
6.33671	-0.22409	6.33671	-0.11225
6.37721	0.07899	6.37721	-0.23665
6.41772	-0.10867	6.41772	0.1545
6.45823	0.19417	6.45823	0.24246
6.49873	-0.21248	6.49873	-0.26652
6.53924	-0.19814	6.53924	-0.04744
6.57975	-0.35538	6.57975	-0.01905
6.62025	0.47789	6.62025	0.11864
6.66076	0.15166	6.66076	-0.5531
6.70126	0.32844	6.70126	-0.13784
6.74177	-0.51052	6.74177	-0.10703
6.78228	-0.20272	6.78228	-0.21065
6.82278	0.17536	6.82278	-0.08839
6.86329	0.09394	6.86329	0.09319
6.9038	0.47803	6.9038	0.00908
6.9443	0.04638	6.9443	-0.20948
6.98481	-0.48851	6.98481	-0.31873
7.02531	0.30461	7.02531	0.21789
7.06582	-0.01802	7.06582	-0.24868
7.10633	0.36237	7.10633	0.30031
7.14683	0.42701	7.14683	0.33985
7.18734	-0.13034	7.18734	0.60746
7.22785	0.69658	7.22785	0.46562
7.26835	0.73275	7.26835	0.21434
7.30886	0.22818	7.30886	0.35987
7.34936	0.37036	7.34936	0.10221
7.38987	0.18431	7.38987	0.30385
7.43038	0.61377	7.43038	0.50856
7.47088	0.79623	7.47088	-0.30868
7.51139	1.48795	7.51139	-0.04161
7.5519	2.17644	7.5519	0.11602
7.5924	3.21168	7.5924	0.08296
7.63291	4.94993	7.63291	0.47171
7.67342	8.52244	7.67342	1.17601
7.71392	15.0667	7.71392	0.95838
7.75443	26.4577	7.75443	1.3813
7.79493	39.7893	7.79493	2.83228
7.83544	46.6488	7.83544	4.68007
7.87595	41.4051	7.87595	7.68717
7.91645	29.5269	7.91645	9.19733
7.95696	17.8642	7.95696	9.46679
7.99747	10.4921	7.99747	9.21432
8.03797	7.11666	8.03797	6.95865
8.07848	5.08176	8.07848	5.36229
8.11898	3.20611	8.11898	4.10024
8.15949	2.32723	8.15949	2.2725
8.2	1.9826	8.2	2.25406
8.2405	1.32224	8.2405	1.29494
8.28101	0.57738	8.28101	1.17012
8.32152	0.76053	8.32152	0.39836
8.36202	0.42169	8.36202	0.38591
8.40253	0.88585	8.40253	0.35152
8.44303	1.14678	8.44303	0.13894
8.48354	0.29822	8.48354	0.29816
8.52405	0.25266	8.52405	0.29795
8.56455	0.06636	8.56455	-0.01796
8.60506	-0.02318	8.60506	-0.04331
8.64557	-0.2222	8.64557	-0.5406
8.68607	-0.09304	8.68607	-0.00876
8.72658	-0.06712	8.72658	-0.13636
8.76709	-0.15694	8.76709	-0.05466
8.80759	-0.09375	8.80759	-0.09489
8.8481	0.3162	8.8481	-0.30707
8.8886	-0.3646	8.8886	0.12131
8.92911	0.24512	8.92911	-0.28475
8.96962	0.22034	8.96962	-0.07525
9.01012	-0.22017	9.01012	-0.2002
9.05063	-0.37702	9.05063	-0.00485
9.09114	0.24415	9.09114	-0.01269
9.13164	0.08083	9.13164	0.10752
9.17215	-0.09199	9.17215	0.0558
9.21265	-0.00554	9.21265	-0.19912
9.25316	-0.03484	9.25316	-0.16212
9.29367	-0.20488	9.29367	0.09669
9.33417	0.12809	9.33417	-0.26644
9.37468	0.15157	9.37468	0.29849
9.41519	-0.21569	9.41519	-0.07727
9.45569	-0.34734	9.45569	-0.31873
9.4962	0.25528	9.4962	0.0622
9.5367	-0.5766	9.5367	-0.24757
9.57721	0.01328	9.57721	0.25822
9.61772	0.15617	9.61772	-0.45793
9.65822	0.08332	9.65822	0.17898
9.69873	-0.17402	9.69873	0.2377
9.73924	-0.14711	9.73924	-0.49428
9.77974	-0.21093	9.77974	-0.12944
9.82025	-0.1293	9.82025	-0.0553
9.86076	-0.08216	9.86076	-0.3781
9.90126	-0.20076	9.90126	0.03206
9.94177	0.0649	9.94177	-0.01097
9.98227	-0.14143	9.98227	-0.10719
10.0228	-0.21351	10.0228	0.04965
10.0633	-0.03422	10.0633	-0.03421
10.1038	-0.21442	10.1038	-0.08375
10.1443	-0.18226	10.1443	-0.19274
10.1848	0.13416	10.1848	-0.19314
10.2253	-0.24016	10.2253	0.00186
10.2658	-0.03648	10.2658	0.15616
10.3063	0.33897	10.3063	0.22603
10.3468	0.46117	10.3468	-0.12604
10.3873	0.46763	10.3873	-0.05631
10.4278	0.65836	10.4278	0.26648
10.4683	0.21459	10.4683	0.55483
10.5089	0.98008	10.5089	0.31499
10.5494	0.78607	10.5494	0.39696
10.5899	0.70133	10.5899	0.73199
10.6304	1.0196	10.6304	0.57632
10.6709	0.24087	10.6709	0.36121
10.7114	0.22141	10.7114	0.84292
10.7519	0.20495	10.7519	0.32143
10.7924	0.5415	10.7924	0.15299
10.8329	0.59981	10.8329	-0.08113
10.8734	0.25488	10.8734	0.58156
10.9139	0.39421	10.9139	-0.2902
10.9544	0.52404	10.9544	0.2411
10.9949	-0.00561	10.9949	0.04421
11.0354	0.60524	11.0354	0.00663
11.0759	-0.01214	11.0759	0.06586
11.1165	-0.15777	11.1165	-0.37185
11.157	0.21211	11.157	-0.06557
11.1975	0.50375	11.1975	-0.26873
11.238	-0.05785	11.238	0.05113
11.2785	-0.1352	11.2785	0.1803
11.319	-0.22203	11.319	-0.35623
11.3595	-0.19705	11.3595	-0.19921
11.4	-0.20031	11.4	-0.11414
11.4405	0.36819	11.4405	0.07398
11.481	0.39594	11.481	-0.18483
11.5215	0.57671	11.5215	0.01567
11.562	0.70423	11.562	0.03172
11.6025	1.45351	11.6025	-0.15542
11.643	1.89955	11.643	-0.09574
11.6835	1.7611	11.6835	0.31699
11.724	1.70691	11.724	-0.08598
11.7645	1.48698	11.7645	-0.02338
11.8051	1.37631	11.8051	0.22978
11.8456	0.63114	11.8456	0.13599
11.8861	0.89524	11.8861	0.46401
11.9266	0.26234	11.9266	0.25134
11.9671	0.08245	11.9671	0.19798
12.0076	0.01807	12.0076	0.12268
12.0481	0.05045	12.0481	0.09419
12.0886	-0.10791	12.0886	-0.20625
12.1291	-0.15701	12.1291	-0.20606
12.1696	-0.5031	12.1696	-0.06169
12.2101	0.08387	12.2101	0.06699
12.2506	0.24261	12.2506	0.09873
12.2911	0.15435	12.2911	-0.39147
12.3316	0.25661	12.3316	0.25889
12.3721	-0.33813	12.3721	0.04355
12.4126	-0.12361	12.4126	-0.43123
12.4532	-0.23108	12.4532	-0.08266
12.4937	-0.0089	12.4937	0.10647
12.5342	-0.18371	12.5342	-0.05759
12.5747	-0.23676	12.5747	0.47515
12.6152	-0.1807	12.6152	0.09221
12.6557	-0.24038	12.6557	-0.10018
12.6962	-0.0158	12.6962	-0.21451
12.7367	0.79304	12.7367	-0.23123
12.7772	2.77363	12.7772	0.08572
12.8177	12.4322	12.8177	0.82448
12.8582	23.7313	12.8582	2.7913
12.8987	18.4147	12.8987	9.41742
12.9392	6.18235	12.9392	21.9716
12.9797	2.03424	12.9797	22.0851
13.0203	0.95164	13.0203	7.03915
13.0608	0.7408	13.0608	1.28376
13.1013	-0.22328	13.1013	0.76268
13.1418	-0.32186	13.1418	0.4884
13.1823	0.191	13.1823	0.24844
13.2228	-0.07439	13.2228	-0.14472
13.2633	0.09449	13.2633	-0.24107
13.3038	0.36012	13.3038	-0.35936
13.3443	0.89751	13.3443	0.24166
13.3848	2.21291	13.3848	0.17074
13.4253	2.87507	13.4253	0.40913
13.4658	4.08398	13.4658	1.31932
13.5063	5.62716	13.5063	0.95758
13.5468	7.32959	13.5468	3.05514
13.5873	10.61	13.5873	3.71201
13.6278	14.1685	13.6278	5.33444
13.6684	20.4862	13.6684	6.77243
13.7088	43.2882	13.7088	9.61972
13.7494	83.4869	13.7494	15.2076
13.7899	121.632	13.7899	28.5172
13.8304	150.937	13.8304	60.9425
13.8709	170.732	13.8709	96.7332
13.9114	187.043	13.9114	118.74
13.9519	207.151	13.9519	130.98
13.9924	235.136	13.9924	144.88
14.0329	285.112	14.0329	160.552
14.0734	409.566	14.0734	186.471
14.1139	931.03	14.1139	227.686
14.1544	3558.75	14.1544	335.904
14.1949	10279	14.1949	738.626
14.2354	13434	14.2354	2418.26
14.2759	8349.37	14.2759	8221.8
14.3164	3107.44	14.3164	13882.8
14.3569	1035.55	14.3569	9721.72
14.3975	434.032	14.3975	2793.61
14.438	285.476	14.438	604.525
14.4785	236.166	14.4785	341.406
14.519	195.584	14.519	282.02
14.5595	143.687	14.5595	253.919
14.6	101.705	14.6	222.022
14.6405	85.2389	14.6405	169.127
14.681	77.3131	14.681	110.066
14.7215	70.7153	14.7215	81.3274
14.762	64.383	14.762	72.548
14.8025	62.4224	14.8025	65.0841
14.843	57.8337	14.843	61.1733
14.8835	54.7791	14.8835	57.978
14.924	52.1526	14.924	54.4608
14.9645	48.5666	14.9645	50.9779
15.0051	47.1211	15.0051	49.6856
15.0456	44.8536	15.0456	47.5026
15.0861	43.0892	15.0861	43.8601
15.1266	42.7902	15.1266	42.5019
15.1671	40.6817	15.1671	40.8718
15.2076	40.2575	15.2076	38.2386
15.2481	40.2488	15.2481	38.0958
15.2886	37.5431	15.2886	37.0249
15.3291	38.4905	15.3291	35.0133
15.3696	37.9908	15.3696	34.811
15.4101	39.5254	15.4101	32.768
15.4506	39.3505	15.4506	32.503
15.4911	38.7661	15.4911	31.5474
15.5316	36.2472	15.5316	31.0261
15.5721	30.9188	15.5721	29.6203
15.6127	30.4122	15.6127	29.4551
15.6532	28.8274	15.6532	28.3242
15.6937	26.5205	15.6937	26.0276
15.7342	26.2917	15.7342	26.1716
15.7747	23.8909	15.7747	24.6436
15.8152	23.9805	15.8152	23.7937
15.8557	21.767	15.8557	23.4406
15.8962	21.7314	15.8962	22.0843
15.9367	22.0989	15.9367	22.2748
15.9772	20.6756	15.9772	20.7997
16.0177	19.3866	16.0177	20.5213
16.0582	19.3693	16.0582	18.7772
16.0987	18.0175	16.0987	18.4487
16.1392	18.5438	16.1392	18.1171
16.1797	18.373	16.1797	18.0384
16.2202	17.6928	16.2202	17.7316
16.2608	17.1593	16.2608	17.1466
16.3013	16.5539	16.3013	17.5271
16.3418	16.2264	16.3418	16.7669
16.3823	15.9395	16.3823	16.1474
16.4228	15.068	16.4228	15.6183
16.4633	14.2996	16.4633	13.9173
16.5038	14.1779	16.5038	14.8069
16.5443	13.8343	16.5443	13.5933
16.5848	13.1811	16.5848	13.814
16.6253	12.9185	16.6253	12.694
16.6658	12.1276	16.6658	11.4771
16.7063	11.6397	16.7063	11.632
16.7468	11.9174	16.7468	11.5587
16.7873	9.60424	16.7873	11.3322
16.8278	10.5441	16.8278	10.4525
16.8683	9.8433	16.8683	9.95081
16.9089	9.38922	16.9089	9.92097
16.9494	9.8444	16.9494	9.0692
16.9899	8.79008	16.9899	8.63298
17.0304	8.27628	17.0304	8.68733
17.0709	7.15298	17.0709	7.71973
17.1114	7.15769	17.1114	7.61144
17.1519	6.70916	17.1519	8.1562
17.1924	6.06364	17.1924	6.22278
17.2329	6.28363	17.2329	6.27992
17.2734	6.47538	17.2734	6.37136
17.3139	6.38263	17.3139	5.82211
17.3544	6.06165	17.3544	4.93217
17.3949	5.26867	17.3949	5.39529
17.4354	5.05995	17.4354	5.32397
17.4759	5.57925	17.4759	5.03696
17.5164	4.51405	17.5164	4.75925
17.557	4.03311	17.557	3.6471
17.5975	3.75517	17.5975	3.82552
17.638	4.19275	17.638	3.42574
17.6785	3.28334	17.6785	3.82276
17.719	3.13318	17.719	3.1666
17.7595	2.34853	17.7595	3.351
17.8	3.7169	17.8	2.50095
17.8405	3.20077	17.8405	2.96021
17.881	2.8939	17.881	2.34128
17.9215	2.44004	17.9215	3.50666
17.962	1.88293	17.962	2.30635
18.0025	1.59134	18.0025	1.31535
18.043	1.22151	18.043	1.57115
18.0835	0.76093	18.0835	1.86752
18.124	1.24086	18.124	1.57944
18.1645	1.3988	18.1645	0.85692
18.205	1.08476	18.205	0.66871
18.2456	0.92371	18.2456	0.47106
18.2861	0.61568	18.2861	1.00771
18.3266	0.62941	18.3266	1.27868
18.3671	0.4024	18.3671	0.77145
18.4076	0.35964	18.4076	0.05478
18.4481	0.25114	18.4481	0.11617
18.4886	0.32691	18.4886	-0.13188
18.5291	0.32443	18.5291	-0.20812
18.5696	0.53746	18.5696	-0.13131
18.6101	-0.134	18.6101	0.58607
18.6506	0.52879	18.6506	0.5815
18.6911	-0.0179	18.6911	0.31124
18.7316	0.25092	18.7316	-0.28096
18.7721	0.19149	18.7721	0.03615
18.8127	0.39132	18.8127	-0.30619
18.8531	0.05042	18.8531	-0.15867
18.8937	-0.38123	18.8937	-0.2081
18.9342	-0.15843	18.9342	-0.20447
18.9747	0.26114	18.9747	0.30847
19.0152	0.37121	19.0152	0.49947
19.0557	0.14055	19.0557	0.20603
19.0962	0.01289	19.0962	-0.30936
19.1367	0.15074	19.1367	-0.28973
19.1772	0.8041	19.1772	0.13921
19.2177	1.77297	19.2177	0.93995
19.2582	0.91984	19.2582	0.71251
19.2987	0.93223	19.2987	0.65062
19.3392	1.14762	19.3392	0.97304
19.3797	0.35353	19.3797	0.67352
19.4202	0.18119	19.4202	0.41456
19.4608	0.04936	19.4608	-0.26009
19.5012	0.20179	19.5012	-0.11294
19.5418	0.14473	19.5418	-0.63147
19.5823	-0.40932	19.5823	0.1593
19.6228	0.15214	19.6228	-0.15312
19.6633	-0.0209	19.6633	-0.33748
19.7038	-0.29092	19.7038	0.14207
19.7443	0.07331	19.7443	-0.18157
19.7848	0.0343	19.7848	-0.17715
19.8253	-0.0142	19.8253	-0.11967
19.8658	-0.49094	19.8658	-0.26539
19.9063	0.23533	19.9063	-0.31873
19.9468	-0.12914	19.9468	0.24723
19.9873	-0.57811	19.9873	0.00374
20.0278	0.09695	20.0278	0.35707
20.0683	-0.41873	20.0683	-0.5303
20.1089	-0.15595	20.1089	0.14789
20.1493	-0.00892	20.1493	-0.00211
20.1899	0.10363	20.1899	0.38845
20.2304	-0.09957	20.2304	0.30707
20.2709	0.07524	20.2709	-0.06501
20.3114	0.26556	20.3114	-0.24027
20.3519	-0.24111	20.3519	-0.39373
20.3924	0.23023	20.3924	0.17147
20.4329	-0.00792	20.4329	-0.74153
20.4734	-0.25556	20.4734	0.05479
20.5139	-0.21335	20.5139	-0.05834
20.5544	0.49438	20.5544	0.32534
20.5949	-0.39488	20.5949	-0.45667
20.6354	0.15011	20.6354	-0.24812
20.6759	-0.03939	20.6759	0.04289
20.7164	0.05537	20.7164	-0.11305
20.7569	-0.57811	20.7569	-0.24717
20.7975	-0.08826	20.7975	-0.07162
20.838	0.41085	20.838	-0.19926
20.8785	-0.00578	20.8785	0.06366
20.919	0.26185	20.919	0.29214
20.9595	0.21373	20.9595	0.30493
21	-0.10013	21	0.35202
21.0405	1.68903	21.0405	-0.00408
21.081	3.30619	21.081	0.10539
21.1215	2.54511	21.1215	1.23666
21.162	1.06204	21.162	2.51474
21.2025	0.26323	21.2025	3.03337
21.243	0.29867	21.243	0.94882
21.2835	0.04963	21.2835	0.09857
21.324	-0.12766	21.324	0.10139
21.3645	0.80431	21.3645	0.20726
21.405	1.7768	21.405	0.00369
21.4456	1.78979	21.4456	-0.15932
21.4861	2.74954	21.4861	0.44947
21.5266	2.8623	21.5266	1.06133
21.5671	2.52181	21.5671	1.31374
21.6076	1.87184	21.6076	1.42546
21.6481	0.61237	21.6481	1.709
21.6886	0.64342	21.6886	1.48308
21.7291	0.09622	21.7291	0.49148
21.7696	0.13328	21.7696	-0.06581
21.8101	0.0171	21.8101	0.0987
21.8506	0.02268	21.8506	-0.13372
21.8911	-0.36248	21.8911	-0.05059
21.9316	-0.09206	21.9316	-0.1519
21.9721	0.15636	21.9721	-0.0939
22.0126	-0.18596	22.0126	0.06091
22.0531	-0.05027	22.0531	-0.31873
22.0937	0.06343	22.0937	-0.13291
22.1342	-0.17611	22.1342	0.01222
22.1747	-0.05014	22.1747	-0.11459
22.2152	-0.16491	22.2152	-0.23209
22.2557	0.02958	22.2557	0.03903
22.2962	-0.45418	22.2962	-0.12429
22.3367	0.05257	22.3367	0.15295
22.3772	-0.23766	22.3772	-0.198
22.4177	-0.23816	22.4177	0.24785
22.4582	0.19975	22.4582	-0.54073
22.4987	-0.19059	22.4987	-0.01376
22.5392	0.10958	22.5392	-0.14623
22.5797	0.17526	22.5797	0.06186
22.6202	-0.0248	22.6202	-0.00824
22.6607	-0.3031	22.6607	-0.15028
22.7013	0.02722	22.7013	-0.23302
22.7418	-0.1707	22.7418	0.06992
22.7823	-0.49685	22.7823	-0.43658
22.8228	0.16713	22.8228	0.05998
22.8633	-0.24088	22.8633	-0.19665
22.9038	-0.22088	22.9038	0.13727
22.9443	-0.04787	22.9443	0.01175
22.9848	-0.45311	22.9848	0.09554
23.0253	0.05766	23.0253	0.15739
23.0658	0.83392	23.0658	0.22855
23.1063	1.71945	23.1063	-0.04723
23.1468	2.62049	23.1468	-0.18871
23.1873	4.09954	23.1873	-0.03337
23.2278	4.43159	23.2278	-0.68748
23.2683	3.40415	23.2683	0.01016
23.3088	3.03598	23.3088	0.38586
23.3494	2.25206	23.3494	0.58337
23.3899	0.9024	23.3899	0.54019
23.4304	0.362	23.4304	-0.01244
23.4709	0.7246	23.4709	0.24424
23.5114	0.08397	23.5114	0.10399
23.5519	-0.11615	23.5519	-0.38321
23.5924	0.35548	23.5924	0.48265
23.6329	-0.34488	23.6329	0.05781
23.6734	0.00777	23.6734	0.47979
23.7139	0.15719	23.7139	0.42982
23.7544	-0.0654	23.7544	-0.47958
23.7949	-0.37872	23.7949	-0.12343
23.8354	0.15472	23.8354	-0.23922
23.8759	-0.12133	23.8759	-0.02328
23.9164	-0.01313	23.9164	0.28947
23.9569	-0.24567	23.9569	0.07403
23.9975	-0.2207	23.9975	-0.1696
24.038	-0.15523	24.038	0.17732
24.0785	0.457	24.0785	0.12731
24.119	0.19723	24.119	0.4991
24.1595	-0.11577	24.1595	0.06145
24.2	-0.05076	24.2	0.26436
24.2405	0.15475	24.2405	-0.24842
24.281	0.36327	24.281	0.0606
24.3215	0.43731	24.3215	0.59769
24.362	0.97685	24.362	0.64408
24.4025	0.2069	24.4025	0.23728
24.443	0.30871	24.443	0.44604
24.4835	0.69477	24.4835	0.65161
24.524	0.5901	24.524	0.44149
24.5645	1.05093	24.5645	0.17818
24.605	0.38353	24.605	0.14917
24.6456	0.82538	24.6456	0.03572
24.6861	0.25149	24.6861	0.67534
24.7266	0.56186	24.7266	0.68676
24.7671	-0.33726	24.7671	-0.06752
24.8076	0.37288	24.8076	-0.24998
24.8481	-0.48272	24.8481	-0.00013
24.8886	-0.13532	24.8886	0.39027
24.9291	-0.0224	24.9291	-0.16627
24.9696	0.34977	24.9696	0.43025
25.0101	-0.2688	25.0101	-0.10767
25.0506	-0.29685	25.0506	0.15747
25.0911	0.15338	25.0911	-0.24934
25.1316	0.66912	25.1316	0.05317
25.1721	0.18162	25.1721	0.17123
25.2126	-0.04037	25.2126	0.1111
25.2532	-0.30936	25.2532	-0.01472
25.2936	0.02479	25.2936	-0.25623
25.3342	-0.64431	25.3342	-0.09215
25.3747	0.3146	25.3747	0.02499
25.4152	0.62652	25.4152	-0.16107
25.4557	1.0602	25.4557	-0.10031
25.4962	0.98439	25.4962	0.24475
25.5367	1.63659	25.5367	0.93037
25.5772	4.52929	25.5772	1.3378
25.6177	17.725	25.6177	0.96079
25.6582	26.53	25.6582	4.96184
25.6987	15.9755	25.6987	17.1597
25.7392	3.87396	25.7392	29.2794
25.7797	1.62546	25.7797	17.5833
25.8202	1.09871	25.8202	4.73411
25.8607	0.25623	25.8607	1.27545
25.9013	-0.09574	25.9013	1.05109
25.9417	0.22404	25.9417	0.62355
25.9823	-0.50316	25.9823	0.42406
26.0228	0.06639	26.0228	-0.05986
26.0633	0.36395	26.0633	-0.20948
26.1038	-0.29173	26.1038	-0.17479
26.1443	-0.0194	26.1443	-0.25579
26.1848	-0.12531	26.1848	-0.25655
26.2253	0.07179	26.2253	-0.18841
26.2658	-0.34686	26.2658	0.20155
26.3063	-0.19922	26.3063	0.23207
26.3468	-0.26108	26.3468	-0.32186
26.3873	0.0653	26.3873	-0.27186
26.4278	-0.5803	26.4278	0.27987
26.4683	0.1771	26.4683	-0.43409
26.5088	-0.56248	26.5088	0.66751
26.5494	-0.19996	26.5494	-0.29659
26.5898	-0.22193	26.5898	-0.01388
26.6304	-0.27839	26.6304	-0.28436
26.6709	-0.02975	26.6709	-0.02117
26.7114	-0.49686	26.7114	-0.22992
26.7519	0.01449	26.7519	0.05188
26.7924	0.32261	26.7924	-0.28201
26.8329	1.00247	26.8329	0.19341
26.8734	1.8291	26.8734	-0.46561
26.9139	4.01499	26.9139	-0.28436
26.9544	7.21639	26.9544	-0.04933
26.9949	12.227	26.9949	0.36376
27.0354	17.447	27.0354	0.70491
27.0759	22.7261	27.0759	0.61786
27.1164	23.2896	27.1164	1.95263
27.1569	20.306	27.1569	2.4592
27.1974	16.1567	27.1974	2.26258
27.238	12.0042	27.238	2.94402
27.2785	9.39213	27.2785	2.24727
27.319	8.1581	27.319	2.42857
27.3595	7.76459	27.3595	2.50669
27.4	13.7678	27.4	3.24411
27.4405	26.1928	27.4405	4.59084
27.481	38.4021	27.481	9.88438
27.5215	42.6456	27.5215	24.1435
27.562	45.8171	27.562	40.1869
27.6025	45.6667	27.6025	46.5771
27.643	48.338	27.643	48.5329
27.6835	49.9123	27.6835	50.373
27.724	51.3396	27.724	51.5536
27.7645	53.9887	27.7645	55.1498
27.805	59.6345	27.805	57.2366
27.8455	63.6896	27.8455	59.3201
27.8861	72.8289	27.8861	62.238
27.9266	90.2213	27.9266	68.2777
27.9671	114.854	27.9671	75.3329
28.0076	137.09	28.0076	88.835
28.0481	161.673	28.0481	105.965
28.0886	183.858	28.0886	125.78
28.1291	204.691	28.1291	148.422
28.1696	229.782	28.1696	164.536
28.2101	277.796	28.2101	188.654
28.2506	397.156	28.2506	217.862
28.2911	641.194	28.2911	273.829
28.3316	1527.58	28.3316	398.305
28.3721	5729.94	28.3721	664.647
28.4126	10984.2	28.4126	1560.9
28.4531	10267.9	28.4531	5720.43
28.4936	6993.86	28.4936	12303.6
28.5342	3315.99	28.5342	12284
28.5747	1007.27	28.5747	8190.29
28.6152	445.52	28.6152	4192.3
28.6557	311.142	28.6557	1137.76
28.6962	244.854	28.6962	499.782
28.7367	187.338	28.7367	361.557
28.7772	138.768	28.7772	297.061
28.8177	101.333	28.8177	236.743
28.8582	77.076	28.8582	172.703
28.8987	63.9156	28.8987	123.466
28.9392	56.7644	28.9392	91.2638
28.9797	50.2412	28.9797	74.2018
29.0202	43.7711	29.0202	63.3928
29.0607	41.2414	29.0607	58.1243
29.1012	37.671	29.1012	50.9027
29.1417	34.0536	29.1417	46.4341
29.1823	30.9768	29.1823	42.9374
29.2228	29.2404	29.2228	40.1062
29.2633	28.7321	29.2633	36.6531
29.3038	24.808	29.3038	34.6592
29.3443	24.9431	29.3443	32.656
29.3848	22.2813	29.3848	31.362
29.4253	21.2725	29.4253	28.7399
29.4658	19.3292	29.4658	27.5895
29.5063	19.4202	29.5063	25.6297
29.5468	18.4829	29.5468	25.0668
29.5873	17.0486	29.5873	23.3818
29.6278	16.9736	29.6278	23.2125
29.6683	15.7578	29.6683	22.0899
29.7088	15.0951	29.7088	21.5392
29.7493	14.2291	29.7493	19.3915
29.7899	13.7098	29.7899	18.4656
29.8304	12.9686	29.8304	17.8491
29.8709	11.9866	29.8709	16.7293
29.9114	12.1889	29.9114	16.6563
29.9519	11.1255	29.9519	16.1365
29.9924	11.7025	29.9924	15.2821
30.0329	10.4513	30.0329	14.5433
30.0734	11.4657	30.0734	14.0014
30.1139	11.3893	30.1139	13.7937
30.1544	10.6971	30.1544	13.0641
30.1949	11.5642	30.1949	13.6188
30.2354	11.5656	30.2354	12.1141
30.2759	12.4012	30.2759	13.7312
30.3164	12.5148	30.3164	13.6388
30.3569	14.1627	30.3569	13.6183
30.3974	13.1949	30.3974	13.8883
30.438	14.18	30.438	14.8488
30.4785	13.9744	30.4785	13.9249
30.519	14.1343	30.519	13.3916
30.5595	13.7473	30.5595	14.1989
30.6	11.732	30.6	14.0779
30.6405	10.6509	30.6405	12.735
30.681	10.2791	30.681	13.0452
30.7215	8.5791	30.7215	11.2834
30.762	8.55708	30.762	9.56841
30.8025	9.43181	30.8025	9.1565
30.843	10.2721	30.843	9.00389
30.8835	11.6153	30.8835	8.20435
30.924	15.2053	30.924	8.46411
30.9645	17.5296	30.9645	7.50193
31.005	18.6194	31.005	7.95531
31.0455	19.1309	31.0455	7.86175
31.0861	15.7705	31.0861	7.39624
31.1266	13.6255	31.1266	7.1338
31.1671	10.6898	31.1671	7.51191
31.2076	8.66965	31.2076	6.46808
31.2481	6.59624	31.2481	7.04606
31.2886	6.11333	31.2886	6.07085
31.3291	5.62093	31.3291	6.2862
31.3696	3.81279	31.3696	6.39211
31.4101	4.6889	31.4101	4.98232
31.4506	4.65553	31.4506	4.76934
31.4911	3.43767	31.4911	4.59067
31.5316	2.64781	31.5316	4.45881
31.5721	2.19846	31.5721	3.88626
31.6126	2.32088	31.6126	3.67927
31.6531	1.97755	31.6531	3.06283
31.6937	2.40598	31.6937	2.44321
31.7341	1.51242	31.7341	2.21414
31.7747	2.12186	31.7747	2.61938
31.8152	1.04057	31.8152	2.17768
31.8557	0.61228	31.8557	2.15154
31.8962	0.28701	31.8962	1.10345
31.9367	0.13974	31.9367	1.02718
31.9772	0.68923	31.9772	0.83521
32.0177	0.27298	32.0177	0.41505
32.0582	0.21599	32.0582	0.7167
32.0987	-0.35674	32.0987	-0.06609
32.1392	-0.37021	32.1392	0.49793
32.1797	0.05057	32.1797	0.54
32.2202	0.48687	32.2202	-0.09611
32.2607	0.17617	32.2607	1.10833
32.3012	-0.13777	32.3012	-0.18417
32.3417	-0.3737	32.3417	0.04514
32.3822	-0.03804	32.3822	0.05251
32.4228	-0.38688	32.4228	0.17543
32.4633	0.3923	32.4633	0.40142
32.5038	-0.79427	32.5038	-0.05079
32.5443	-0.24658	32.5443	-0.19368
32.5848	0.79787	32.5848	0.75398
32.6253	0.47032	32.6253	0.84219
32.6658	0.68954	32.6658	0.20847
32.7063	-0.90698	32.7063	0.22781
32.7468	-0.10675	32.7468	-0.11855
32.7873	0.64649	32.7873	0.31941
32.8278	-0.48475	32.8278	-0.47708
32.8683	-0.35674	32.8683	-0.12676
32.9088	0.06503	32.9088	0.45162
32.9493	0.32107	32.9493	-0.37945
32.9898	-0.25739	32.9898	0.3363
33.0303	-0.25159	33.0303	-0.06365
33.0709	-0.19278	33.0709	-0.46054
33.1114	0.15029	33.1114	0.23938
33.1519	0.30887	33.1519	0.53611
33.1924	-0.3858	33.1924	0.20465
33.2329	-0.0212	33.2329	0.245
33.2734	-0.0036	33.2734	-0.2991
33.3139	-0.05798	33.3139	-0.23388
33.3544	-0.45936	33.3544	-0.65936
33.3949	0.05323	33.3949	0.20468
33.4354	0.13133	33.4354	-0.04698
33.4759	-0.88131	33.4759	-0.32057
33.5164	0.2528	33.5164	-0.17235
33.5569	-0.14757	33.5569	-0.08983
33.5974	-0.18869	33.5974	0.27075
33.6379	0.48571	33.6379	-0.46561
33.6784	-0.18689	33.6784	-0.30491
33.719	-0.23773	33.719	0.07759
33.7595	0.47694	33.7595	0.12566
33.8	-0.24288	33.8	0.22053
33.8405	0.35905	33.8405	-0.09404
33.881	0.30775	33.881	-0.1618
33.9215	0.2282	33.9215	-0.339
33.962	-0.06708	33.962	0.04665
34.0025	-0.42811	34.0025	0.5666
34.043	-0.0332	34.043	0.13337
34.0835	0.00221	34.0835	-0.05931
34.124	-0.44686	34.124	0.05733
34.1645	-0.000831389	34.1645	-0.16673
34.205	-0.13929	34.205	0.20602
34.2455	0.45025	34.2455	-0.16193
34.2861	0.41156	34.2861	-0.19556
34.3266	-0.42413	34.3266	-0.08864
34.3671	-0.27556	34.3671	-0.2849
34.4076	0.19477	34.4076	-0.39686
34.4481	-0.05689	34.4481	0.25886
34.4886	-0.06804	34.4886	0.55514
34.5291	-0.18868	34.5291	-0.32052
34.5696	-0.30631	34.5696	-0.64373
34.6101	0.04099	34.6101	0.32065
34.6506	0.03504	34.6506	-0.29316
34.6911	0.51336	34.6911	-0.31641
34.7316	-0.04906	34.7316	0.08715
34.7721	0.91652	34.7721	-0.48123
34.8126	0.66636	34.8126	-0.09442
34.8531	1.15672	34.8531	-0.15456
34.8936	2.20008	34.8936	-0.27413
34.9342	2.1777	34.9342	0.09061
34.9747	2.20208	34.9747	0.5209
35.0152	2.37946	35.0152	0.548
35.0557	1.95361	35.0557	-0.14059
35.0962	2.15577	35.0962	0.41138
35.1367	1.31718	35.1367	0.09141
35.1772	0.66285	35.1772	-0.03175
35.2177	0.93653	35.2177	0.09814
35.2582	1.46323	35.2582	0.48735
35.2987	2.81167	35.2987	0.88586
35.3392	3.65063	35.3392	0.63743
35.3797	5.5926	35.3797	2.26706
35.4202	6.93133	35.4202	2.656
35.4607	5.61056	35.4607	4.73549
35.5012	4.4928	35.5012	5.1243
35.5417	3.55306	35.5417	5.45366
35.5823	1.61632	35.5823	4.09233
35.6228	0.97009	35.6228	2.60281
35.6633	-0.30438	35.6633	0.95385
35.7038	0.2054	35.7038	0.45795
35.7443	-0.12555	35.7443	0.30885
35.7848	-0.20974	35.7848	-0.29343
35.8253	-0.59093	35.8253	-0.28641
35.8658	0.39964	35.8658	-0.1492
35.9063	-0.43177	35.9063	0.06606
35.9468	0.06482	35.9468	0.62814
35.9873	-0.17933	35.9873	-0.08173
36.0278	-0.17672	36.0278	0.23022
36.0683	-0.23361	36.0683	-0.28603
36.1088	-0.51248	36.1088	-0.09922
36.1493	0.16156	36.1493	-0.42186
36.1898	0.38235	36.1898	0.06509
36.2304	-0.10634	36.2304	-0.06991
36.2709	0.19547	36.2709	-0.25184
36.3114	-0.80595	36.3114	-0.26822
36.3519	-0.02312	36.3519	-0.26904
36.3924	0.10647	36.3924	0.04363
36.4329	-0.12343	36.4329	0.08436
36.4734	0.26218	36.4734	-0.27186
36.5139	-0.35545	36.5139	-0.08443
36.5544	-0.25132	36.5544	-0.4502
36.5949	-0.00168	36.5949	0.18084
36.6354	-0.10527	36.6354	0.17744
36.6759	0.0129	36.6759	-0.26041
36.7164	-0.09093	36.7164	-0.20783
36.7569	-0.25425	36.7569	0.0103
36.7974	0.12294	36.7974	-0.2435
36.8379	-0.39685	36.8379	0.03075
36.8785	-0.1589	36.8785	-0.19819
36.919	0.51957	36.919	0.49468
36.9595	-0.4427	36.9595	-0.44065
37	-0.23947	37	-0.16041
37.0405	0.09241	37.0405	-0.15837
37.081	-0.27895	37.081	-0.24701
37.1215	0.3277	37.1215	0.01464
37.162	-0.15639	37.162	0.65435
37.2025	-0.69373	37.2025	0.02212
37.243	0.12261	37.243	-0.01331
37.2835	0.00446	37.2835	0.20433
37.324	0.16432	37.324	-0.29998
37.3645	-0.05406	37.3645	-0.24133
37.405	0.31806	37.405	0.09214
37.4455	0.29945	37.4455	0.45992
37.486	0.18384	37.486	0.46827
37.5266	0.68999	37.5266	-0.08283
37.5671	0.7804	37.5671	0.39412
37.6076	1.11132	37.6076	0.03039
37.6481	0.74525	37.6481	0.55097
37.6886	1.11344	37.6886	0.6246
37.7291	0.40963	37.7291	0.92629
37.7696	0.37134	37.7696	0.55604
37.8101	0.1798	37.8101	0.4076
37.8506	0.11003	37.8506	-0.00653
37.8911	-0.01299	37.8911	0.4324
37.9316	-0.108	37.9316	-0.25687
37.9721	0.4	37.9721	-0.23057
38.0126	-0.05149	38.0126	-0.07517
38.0531	-0.38748	38.0531	-0.39796
38.0936	-0.00413	38.0936	0.13857
38.1341	-0.21777	38.1341	-0.25935
38.1746	-0.11148	38.1746	-0.14175
38.2152	0.41031	38.2152	-0.22733
38.2557	0.06636	38.2557	-0.05773
38.2962	-0.19958	38.2962	-0.04132
38.3367	0.04374	38.3367	-0.3531
38.3772	0.09006	38.3772	0.03995
38.4177	-0.1231	38.4177	-0.16393
38.4582	0.29174	38.4582	-0.08976
38.4987	0.32835	38.4987	0.27497
38.5392	-0.23829	38.5392	-0.21348
38.5797	-0.21442	38.5797	-0.03014
38.6202	-0.03666	38.6202	-0.43123
38.6607	-0.19338	38.6607	0.01757
38.7012	0.88415	38.7012	-0.17432
38.7417	0.75844	38.7417	-0.05691
38.7822	0.97949	38.7822	1.32607
38.8227	0.3848	38.8227	1.5121
38.8633	-0.13189	38.8633	1.41369
38.9038	0.04194	38.9038	0.51834
38.9443	-0.49373	38.9443	0.0198
38.9848	-0.0407	38.9848	-0.17568
39.0253	0.04034	39.0253	-0.13686
39.0658	-0.06937	39.0658	-0.17622
39.1063	0.13644	39.1063	-0.01878
39.1468	-0.236	39.1468	-0.17703
39.1873	0.04457	39.1873	-0.08847
39.2278	-0.20935	39.2278	-0.3156
39.2683	-0.05293	39.2683	0.047
39.3088	0.11901	39.3088	0.30016
39.3493	-0.1498	39.3493	-0.04363
39.3898	-0.2656	39.3898	-0.20935
39.4303	0.08007	39.4303	0.02633
39.4708	-0.04	39.4708	-0.09118
39.5114	-0.23831	39.5114	0.25687
39.5519	0.14139	39.5519	-0.02327
39.5924	-0.30716	39.5924	-0.0566
39.6329	0.15981	39.6329	-0.06813
39.6734	0.39853	39.6734	-0.19534
39.7139	-0.07849	39.7139	-0.05075
39.7544	-0.32124	39.7544	-0.22185
39.7949	0.23276	39.7949	0.00141
39.8354	0.05851	39.8354	-0.00978
39.8759	-0.23147	39.8759	-0.1554
39.9164	0.05656	39.9164	0.15828
39.9569	-0.19615	39.9569	-0.24373
39.9974	0	39.9974	0
