# Supplementary material for: Electron hopping in conjugated molecular wires with application to solar cells
Source: Nat Chem. 2026 Feb 9;18(4):756–64. doi: 10.1038/s41557-025-02034-0 (PMC13061622; doi:10.1038/s41557-025-02034-0)
Supplement: Supplementary file 9 — The data are separated into tabs whose ID correspond to letters of the figure; b and c are the J–V curves and EQE plots respectively, d–g are the statistical photovoltaic parameters of the devices prepared with compound I, PEDOT:PSS and MeO-2PACz. For the devices comparing CAP versus compound I, i is the J–V curves, j is the Nyquist plot and k is the Bode plot. [file 41557_2025_2034_MOESM9_ESM.xlsx]

## Sheet: 6b
	Voltage	Current Density	Voltage	Current Density	Voltage	Current Density
Units	V	mA cm^ -2	V	mA cm^-2	V	mA cm^-2
Sample		Compound I		MeO-2PACz		PEDOT:PSS
	-0.1	21.478	-0.2	20.5609	-0.2	25.0041
	-0.09	21.4863	-0.17143	20.5189	-0.17143	24.9636
	-0.08	21.5129	-0.14286	20.4891	-0.14286	24.925
	-0.07	21.5214	-0.11429	20.4618	-0.11429	24.8723
	-0.06	21.5431	-0.08571	20.4265	-0.08571	24.8445
	-0.05	21.5653	-0.05714	20.4041	-0.05714	24.797
	-0.04	21.5725	-0.02857	20.3548	-0.02857	24.7484
	-0.03	21.5973	-6.93889e-18	20.3214	-6.93889e-18	24.699
	-0.02	21.6172	0.02857	20.2808	0.02857	24.6356
	-0.01	21.6259	0.05714	20.2402	0.05714	24.5745
	3.46945e-18	21.6447	0.08571	20.1964	0.08571	24.5065
	0.01	21.6667	0.11429	20.1497	0.11429	24.4275
	0.02	21.6849	0.14286	20.0905	0.14286	24.3635
	0.03	21.7276	0.17143	20.0275	0.17143	24.2422
	0.04	21.7175	0.2	19.9631	0.2	24.1297
	0.05	21.7322	0.22857	19.8967	0.22857	23.9846
	0.06	21.7491	0.25714	19.7935	0.25714	23.8096
	0.07	21.7609	0.28571	19.6833	0.28571	23.5915
	0.08	21.7769	0.31429	19.542	0.31429	23.2782
	0.09	21.8046	0.34286	19.3378	0.34286	22.858
	0.1	21.8209	0.37143	19.0165	0.37143	22.2276
	0.11	21.8435	0.4	18.4475	0.4	21.2011
	0.12	21.8744	0.42857	17.4593	0.42857	19.4704
	0.13	21.888	0.45714	15.8254	0.45714	16.5767
	0.14	21.8954	0.48571	13.3943	0.48571	12.0544
	0.15	21.9051	0.51429	10.1512	0.51429	5.60251
	0.16	21.9155	0.54286	6.18102	0.54286	-2.76123
	0.17	21.9355	0.57143	1.54925	0.57143	-12.7956
	0.18	21.9555	0.6	-3.56482	0.6	-24.3714
	0.19	21.9534	0.62857	-9.02044	0.62857	-36.9322
	0.2	21.9549	0.65714	-14.7949	0.65714	-50.4051
	0.21	21.963	0.68571	-20.795	0.68571	-64.5371
	0.22	21.9539	0.71429	-27.1036	0.71429	-79.2606
	0.23	21.9528	0.74286	-33.5159	0.74286	-94.4147
	0.24	21.9627	0.77143	-40.12	0.77143	-109.971
	0.25	21.9545	0.8	-46.876	0.8	-125.799
	0.26	21.9651	0.82857	-53.7904	0.82857	-141.914
	0.27	21.9332	0.85714	-60.7921	0.85714	-158.252
	0.28	21.921	0.88571	-67.9494	0.88571	-174.762
	0.29	21.9108	0.91429	-75.2573	0.91429	-191.414
	0.3	21.8938	0.94286	-82.6527	0.94286	-208.212
	0.31	21.8731	0.97143	-90.1101	0.97143	-222.215
	0.32	21.8749	1	-97.7545	1	-222.215
	0.33	21.8439	1.02857	-105.385	1.02857	-222.215
	0.34	21.8235	1.05714	-113.253	1.05714	-222.215
	0.35	21.7882	1.08571	-122.109	1.08571	-222.215
	0.36	21.7456	1.11429	-129.652	1.11429	-222.215
	0.37	21.6951	1.14286	-137.874	1.14286	-222.215
	0.38	21.6436	1.17143	-146.934	1.17143	-222.215
	0.39	21.575	1.2	-155.502	1.2	-222.215
	0.4	21.4912
	0.41	21.4023
	0.42	21.3029
	0.43	21.1592
	0.44	20.9875
	0.45	20.7725
	0.46	20.5114
	0.47	20.192
	0.48	19.7773
	0.49	19.2791
	0.5	18.6451
	0.51	17.8619
	0.52	16.9222
	0.53	15.7835
	0.54	14.4226
	0.55	12.8334
	0.56	10.9949
	0.57	8.91298
	0.58	6.57961
	0.59	4.0007
	0.6	0.97872
	0.61	-2.08709
	0.62	-5.55006
	0.63	-9.07845
	0.64	-12.8015
	0.65	-16.7097
	0.66	-20.7462
	0.67	-25.1359
	0.68	-29.5327
	0.69	-34.0458
	0.7	-38.6881
	0.71	-43.4649
	0.72	-48.3202
	0.73	-53.2855
	0.74	-58.3573
	0.75	-63.4935
	0.76	-68.718
	0.77	-74.0336
	0.78	-79.3957
	0.79	-84.823
	0.8	-90.326
	0.81	-95.8643
	0.82	-101.459
	0.83	-107.099
	0.84	-112.774
	0.85	-118.491
	0.86	-124.228
	0.87	-129.966
	0.88	-135.711
	0.89	-141.476
	0.9	-147.184

## Sheet: 6c
Wavelength	External Quantum Efficiency	Wavelength	Integrated Y1
nm	%	nm
	S-ITO/Compound I		Compound I
300	4.09735	300	0
305	3.59046	305	3.88689e-05
310	6.73497	310	0.000289635
315	9.7788	315	0.00135
320	13.0951	320	0.00393
325	19.1444	325	0.00916
330	23.1879	330	0.01994
335	25.0768	335	0.03506
340	28.3714	340	0.05268
345	31.4873	345	0.07249
350	33.6662	350	0.09509
355	36.066	355	0.12341
360	38.6882	360	0.15599
365	40.9926	365	0.1916
370	42.4991	370	0.23435
375	43.3566	375	0.2776
380	45.184	380	0.32118
385	46.1949	385	0.36959
390	47.3537	390	0.42341
395	48.9173	395	0.48456
400	50.3134	400	0.56123
405	52.4316	405	0.65571
410	54.112	410	0.75189
415	56.0585	415	0.85629
420	57.677	420	0.96864
425	59.1035	425	1.08674
430	60.8665	430	1.19613
435	61.9104	435	1.30989
440	62.5464	440	1.4524
445	64.294	445	1.61163
450	65.2665	450	1.7883
455	65.7396	455	1.97245
460	67.2615	460	2.15964
465	68.8532	465	2.35411
470	69.5827	470	2.55261
475	69.9805	475	2.76049
480	70.8588	480	2.97991
485	71.6152	485	3.20069
490	72.2913	490	3.42638
495	72.0405	495	3.66077
500	71.8319	500	3.89117
505	72.4283	505	4.11835
510	72.7462	510	4.34944
515	72.7721	515	4.58095
520	73.1447	520	4.8135
525	73.543	525	5.05318
530	74.3653	530	5.29876
535	75.0112	535	5.54719
540	75.5109	540	5.79476
545	75.7829	545	6.04516
550	76.5392	550	6.30438
555	76.701	555	6.56926
560	76.5351	560	6.8308
565	77.2542	565	7.09194
570	77.3258	570	7.35737
575	77.5842	575	7.62194
580	77.7166	580	7.89134
585	77.2488	585	8.16746
590	76.9602	590	8.43258
595	76.5261	595	8.68942
600	76.1889	600	8.95674
605	76.4168	605	9.23155
610	76.645	610	9.50882
615	77.1528	615	9.78784
620	78.2619	620	10.0726
625	79.1093	625	10.3566
630	80.1477	630	10.6382
635	80.9216	635	10.9297
640	81.6277	640	11.2305
645	81.8519	645	11.5366
650	81.7082	650	11.8372
655	81.7784	655	12.1286
660	81.0666	660	12.4253
665	81.0395	665	12.7307
670	81.0202	670	13.0405
675	80.5376	675	13.3488
680	80.3583	680	13.6557
685	79.0386	685	13.9597
690	77.7001	690	14.2375
695	75.6502	695	14.5
700	72.2008	700	14.7655
705	71.8657	705	15.0311
710	69.5374	710	15.2973
715	67.1431	715	15.5502
720	66.8015	720	15.7676
725	64.2736	725	15.9607
730	63.6657	730	16.1639
735	62.0758	735	16.3817
740	60.3419	740	16.6035
745	58.797	745	16.8237
750	57.8797	750	17.042
755	55.7983	755	17.2552
760	56.6795	760	17.3835
765	54.9499	765	17.4648
770	54.4169	770	17.621
775	54.7045	775	17.8196
780	53.5921	780	18.0183
785	51.4629	785	18.2108
790	52.9136	790	18.3971
795	51.4158	795	18.5791
800	51.3889	800	18.7581
805	50.2798	805	18.933
810	50.049	810	19.1054
815	49.5115	815	19.2645
820	49.0583	820	19.4073
825	47.0575	825	19.553
830	46.4056	830	19.7
835	45.3985	835	19.8478
840	42.7037	840	19.998
845	41.4021	845	20.1431
850	38.6689	850	20.274
855	34.7437	855	20.3879
860	32.1258	860	20.4977
865	27.6461	865	20.5992
870	22.8324	870	20.6843
875	17.8855	875	20.7523
880	13.9969	880	20.8049
885	10.2147	885	20.8454
890	7.39234	890	20.8749
895	4.53531	895	20.8938
900	3.76487	900	20.9056
905	2.86796	905	20.9149
910	1.57916	910	20.921
915	0.64007	915	20.9236
920	0.78663	920	20.9255
925	0.72403	925	20.9275
930	0.26152	930	20.9287
935	0.47989	935	20.9291
940	0.68847	940	20.93
945	0.34986	945	20.9308
950	0.02765	950	20.9311
955	0.45129	955	20.9314
960	0.47909	960	20.9321
965	0.2117	965	20.9327
970	0.58247	970	20.9336
975	0.41968	975	20.9348
980	0.86048	980	20.9364
985	0.87091	985	20.9386
990	0.69015	990	20.9408
995	0.14302	995	20.942
1000	0.22167	1000	20.9425

## Sheet: 6d
PCE	PCE	PCE
%	%	%
Compound I	PEDOT:PSS	MeO-2PACz
8.62469	8.39936	6.86292
9.00901	7.90049	7.07434
8.56488	7.51711	7.33366
8.22542	7.65711	6.68414
8.57183	8.25724	7.18455
9.48262	8.48116	6.96349
8.87809	7.45059	6.55128
8.0259	7.28547	6.80976
8.35051	7.72128	7.13869
8.19251	7.79074	7.07434
9.0493	8.02836	7.16505
8.144	8.15963	6.64008
9.2036	7.04228	6.4542
9.14538	8.30578	7.45494
8.53488	8.1318	7.48881
8.00853	7.74365	7.38326

## Sheet: 6e
Voc	Voc	Voc
V	V	V
Compound I	PEDOT:PSS	MeO-2PACz
0.57134	0.54017	0.61085
0.57423	0.53572	0.61597
0.57752	0.55052	0.60201
0.60488	0.54851	0.59026
0.59981	0.54435	0.58347
0.60319	0.53342	0.5904
0.61058	0.55543	0.58159
0.59016	0.53463	0.58984
0.59501	0.53951	0.56417
0.59045	0.52992	0.61597
0.60965	0.54568	0.56285
0.59607	0.54565	0.58741
0.60947	0.55161	0.57304
0.60843	0.55709	0.57923
0.61055	0.55368	0.58008
0.60981	0.55947	0.57857

## Sheet: 6f
FF	FF	FF
No units	No units	No units
Compound I	PEDOT:PSS	MeO-2PACz
0.7125	0.65097	0.541321
0.69932	0.63663	0.538311
0.67909	0.65357	0.633898
0.65987	0.61184	0.584886
0.69278	0.65693	0.60017
0.72711	0.64368	0.612615
0.72327	0.60037	0.562154
0.70278	0.62042	0.593859
0.6913	0.62843	0.57001
0.6927	0.65329	0.538311
0.73795	0.6304	0.602388
0.70241	0.64215	0.599146
0.71327	0.6278	0.568036
0.71566	0.66227	0.647152
0.67102	0.64658	0.634756
0.66164	0.63455	0.626762

## Sheet: 6g
Jsc	Jsc	Jsc
mA cm^ -2	mA cm^ -2	mA cm^ -2
Compound I	PEDOT:PSS	MeO-2PACz
21.1019	23.9161	20.7644
22.2776	23.1933	21.3449
21.7293	20.9177	19.2276
20.5458	22.8052	19.3579
20.546	23.1195	20.5274
21.6447	24.699	19.2495
20.1258	22.3411	20.0212
19.9499	21.9624	19.4245
20.1996	22.7715	22.1628
19.9501	22.5023	21.3449
20.1368	23.3367	21.0985
19.3734	23.3157	18.8366
21.0736	20.3342	19.7961
20.9402	22.4987	19.8746
20.7699	22.7007	20.3214
19.8709	21.7988	20.3437

## Sheet: 6i
Voltage	Current Density	Voltage	Current Density
V	mA cm^ -2	V	mA cm^-2
	Compound I		CAP
-0.2	10.6489	-0.1	21.478
-0.19167	10.5687	-0.09	21.4863
-0.18333	10.4701	-0.08	21.5129
-0.175	10.3726	-0.07	21.5214
-0.16667	10.2964	-0.06	21.5431
-0.15833	10.1959	-0.05	21.5653
-0.15	10.1134	-0.04	21.5725
-0.14167	10.033	-0.03	21.5973
-0.13333	9.95412	-0.02	21.6172
-0.125	9.86827	-0.01	21.6259
-0.11667	9.7837	3.46945e-18	21.6447
-0.10833	9.70446	0.01	21.6667
-0.1	9.62109	0.02	21.6849
-0.09167	9.54177	0.03	21.7276
-0.08333	9.46402	0.04	21.7175
-0.075	9.38784	0.05	21.7322
-0.06667	9.30777	0.06	21.7491
-0.05833	9.22899	0.07	21.7609
-0.05	9.15127	0.08	21.7769
-0.04167	9.0765	0.09	21.8046
-0.03333	8.99676	0.1	21.8209
-0.025	8.91795	0.11	21.8435
-0.01667	8.83982	0.12	21.8744
-0.00833	8.75548	0.13	21.888
5.55112e-17	8.68097	0.14	21.8954
0.00833	8.60058	0.15	21.9051
0.01667	8.51426	0.16	21.9155
0.025	8.4305	0.17	21.9355
0.03333	8.35083	0.18	21.9555
0.04167	8.26865	0.19	21.9534
0.05	8.18114	0.2	21.9549
0.05833	8.09378	0.21	21.963
0.06667	8.00274	0.22	21.9539
0.075	7.91475	0.23	21.9528
0.08333	7.82943	0.24	21.9627
0.09167	7.73338	0.25	21.9545
0.1	7.63373	0.26	21.9651
0.10833	7.53333	0.27	21.9332
0.11667	7.4339	0.28	21.921
0.125	7.34677	0.29	21.9108
0.13333	7.24766	0.3	21.8938
0.14167	7.14314	0.31	21.8731
0.15	7.03841	0.32	21.8749
0.15833	6.94259	0.33	21.8439
0.16667	6.83187	0.34	21.8235
0.175	6.72367	0.35	21.7882
0.18333	6.6175	0.36	21.7456
0.19167	6.507	0.37	21.6951
0.2	6.39045	0.38	21.6436
0.20833	6.28496	0.39	21.575
0.21667	6.17658	0.4	21.4912
0.225	6.04965	0.41	21.4023
0.23333	5.93828	0.42	21.3029
0.24167	5.82463	0.43	21.1592
0.25	5.69824	0.44	20.9875
0.25833	5.56292	0.45	20.7725
0.26667	5.45838	0.46	20.5114
0.275	5.34462	0.47	20.192
0.28333	5.20922	0.48	19.7773
0.29167	5.08341	0.49	19.2791
0.3	4.93079	0.5	18.6451
0.30833	4.81129	0.51	17.8619
0.31667	4.66878	0.52	16.9222
0.325	4.534	0.53	15.7835
0.33333	4.41398	0.54	14.4226
0.34167	4.27842	0.55	12.8334
0.35	4.13372	0.56	10.9949
0.35833	3.99329	0.57	8.91298
0.36667	3.83711	0.58	6.57961
0.375	3.7025	0.59	4.0007
0.38333	3.54739	0.6	0.97872
0.39167	3.39212	0.61	-2.08709
0.4	3.22566	0.62	-5.55006
0.40833	3.08957	0.63	-9.07845
0.41667	2.9127	0.64	-12.8015
0.425	2.78363	0.65	-16.7097
0.43333	2.57361	0.66	-20.7462
0.44167	2.41591	0.67	-25.1359
0.45	2.21965	0.68	-29.5327
0.45833	2.02813	0.69	-34.0458
0.46667	1.8325	0.7	-38.6881
0.475	1.63993	0.71	-43.4649
0.48333	1.3939	0.72	-48.3202
0.49167	1.15588	0.73	-53.2855
0.5	0.87612	0.74	-58.3573
0.50833	0.59064	0.75	-63.4935
0.51667	0.2985	0.76	-68.718
0.525	-0.03358	0.77	-74.0336
0.53333	-0.41853	0.78	-79.3957
0.54167	-0.80341	0.79	-84.823
0.55	-1.26605	0.8	-90.326
0.55833	-1.75827	0.81	-95.8643
0.56667	-2.28206	0.82	-101.459
0.575	-2.82385	0.83	-107.099
0.58333	-3.44259	0.84	-112.774
0.59167	-4.07953	0.85	-118.491
0.6	-4.76166	0.86	-124.228
0.60833	-5.45536	0.87	-129.966
0.61667	-6.19345	0.88	-135.711
0.625	-6.9697	0.89	-141.476
0.63333	-7.74835	0.9	-147.184
0.64167	-8.57262
0.65	-9.44998
0.65833	-10.335
0.66667	-11.2336
0.675	-12.1527
0.68333	-13.1657
0.69167	-14.0999
0.7	-15.1206
0.70833	-16.1498
0.71667	-17.1294
0.725	-18.1818
0.73333	-19.2263
0.74167	-20.3546
0.75	-21.4171
0.75833	-22.5672
0.76667	-23.6889
0.775	-24.7688
0.78333	-25.8774
0.79167	-26.9428
0.8	-28.1866

## Sheet: 6j
Z'	Z''	Z'	Z''
Ohm	Ohm	Ohm	Ohm
	CAP		Compound I
35.69	12.32	38.4	16.7
36.47	21.63	39.69	25.88
37.78	31.95	41.54	36.24
39.71	43.61	44.13	48.14
42.48	57.09	47.87	62.06
46.46	72.86	53.11	78.38
51.88	91.38	60.5	97.33
59.3	113.1	70.67	119.1
69.22	138.9	84.11	144.4
82.75	169.9	102.2	173.2
101.9	206.5	126.6	206
129.5	248.5	159.1	241.2
168	295	202.8	277.2
221.7	343.6	258.8	309.4
292.4	387.1	326.5	333
378.4	418.1	401.9	342
475.3	430.2	485.6	326.4
571.9	418.8	553.2	304.2
657.3	384.7	609.3	269.8
724.7	336	651.1	230.4
776.8	288	681.2	193.2
809.4	240	700.3	159.4
831.5	195.8	713.8	129.4
844.7	153.5	721.1	101.5
850.5	122.7	725	80.89
855.6	97.86	727	64.51
856.3	78.29	727.6	51.65
859.4	62.58	727.6	41.13
859.3	49.58	726.8	25.84

## Sheet: 6k
Frequency	Phase Angle
Hz	Phi
	CAP	Compound I
2000000	-19.05	-16.79
1589000	-30.67	-23.8
1262000	-40.22	-29.96
1003000	-47.68	-34.94
796300	-53.35	-38.42
632500	-57.47	-40.53
502400	-60.42	-41.27
399300	-62.32	-40.75
251800	-63.51	-39
200000	-64.03	-36.13
159000	-63.74	-32.52
126200	-62.47	-28.35
100400	-60.33	-24.07
79800	-57.17	-20.23
63400	-52.93	-16.51
50270	-47.86	-13.62
39960	-42.15	-11.09
31760	-36.22	-8.972
25200	-30.34	-7.195
20040	-24.88	-5.792
16050	-20.34	-4.717
12770	-16.52	-3.847
9947	-13.25	-3.006
7889	-10.3	-2.445
6288	-8.21	-1.955
5039	-6.525	-1.592
4002	-5.224	-1.261
3161	-4.165	-1.073
2507	-3.302	-0.9038
1979	-2.59	-0.7568
1598	-2.044	-0.6208
1258	-1.664	-0.4303
1004	-1.326	-0.4865
800.3	-1.059	-0.4192
631	-0.8958	-0.2719
498.7	-0.7163	-0.4025
397.2	-0.6709	-0.3703
319.6	-0.4406	-0.3548
251.1	-0.4026	-0.1368
200.9	-0.4753	-0.2935
158	-0.4366	-0.1649
126.7	-0.3525	-0.2356
99.73	-0.4296	-0.1525
79.45	1.975	-0.5669
63.34	-0.2828	-0.1555
49.87	-0.5469	-0.3674
38.11	-0.2068	-0.4181
31.25	-0.236	-0.4854
24.93	-0.5474	-0.4452
19.95	-0.4166	-0.648
15.94	-0.2	-0.8278
12.4	-0.7635	-0.2269
9.91	-1.294	-0.4916
7.972	-0.8482	-0.8435
	-1.319	-0.02699
