# Supplementary material for: Electron hopping in conjugated molecular wires with application to solar cells
Source: Nat Chem. 2026 Feb 9;18(4):756–64. doi: 10.1038/s41557-025-02034-0 (PMC13061622; doi:10.1038/s41557-025-02034-0)
Supplement: Supplementary file 10 — The excel file for the CV of compound I on S-ITO and IO-mesoITO. [file 41557_2025_2034_MOESM10_ESM.xlsx]

## Sheet: panel a
Extended data figure 1
E /V	I /uA
-0.595	-5.919
-0.58	-5.075
-0.565	-3.818
-0.55	-3.511
-0.535	-3.174
-0.52	-2.867
-0.505	-2.545
-0.49	-2.254
-0.475	-1.963
-0.46	-1.671
-0.445	-1.38
-0.43	-1.089
-0.415	-0.782
-0.4	-0.475
-0.385	-0.138
-0.37	0.215
-0.355	0.583
-0.34	0.966
-0.325	1.365
-0.31	1.779
-0.295	2.254
-0.28	2.76
-0.265	3.297
-0.25	3.864
-0.235	4.477
-0.22	5.137
-0.205	5.903
-0.19	6.716
-0.175	7.651
-0.16	8.694
-0.145	9.828
-0.13	11.147
-0.115	12.665
-0.1	14.367
-0.085	16.33
-0.07	18.553
-0.055	20.991
-0.04	23.69
-0.025	26.541
-0.01	29.439
0.005	32.291
0.02	34.913
0.035	36.983
0.05	38.394
0.065	38.854
0.08	38.379
0.095	37.106
0.11	35.22
0.125	32.935
0.14	30.39
0.155	27.799
0.17	25.3
0.185	22.969
0.2	20.884
0.215	19.09
0.23	17.541
0.245	16.238
0.26	15.164
0.275	14.244
0.29	13.462
0.305	12.788
0.32	12.22
0.335	11.745
0.35	11.346
0.365	11.009
0.38	10.718
0.395	10.472
0.41	10.273
0.425	10.089
0.44	9.982
0.455	9.905
0.47	9.874
0.485	9.859
0.5	9.874
0.515	9.92
0.53	9.982
0.545	10.028
0.56	10.089
0.575	10.15
0.59	10.196
0.605	10.242
0.62	10.304
0.635	10.35
0.65	10.38
0.665	10.426
0.68	10.457
0.695	10.518
0.71	10.595
0.725	10.656
0.74	10.733
0.755	10.825
0.77	10.963
0.785	11.055
0.8	11.208
0.815	11.392
0.83	11.622
0.845	11.868
0.86	12.159
0.875	12.496
0.89	12.88
0.905	13.294
0.92	13.738
0.935	14.229
0.95	14.75
0.965	15.287
0.98	15.824
0.995	16.376
1.01	16.928
0.995	12.036
0.98	9.031
0.965	7.007
0.95	5.566
0.935	4.477
0.92	3.665
0.905	3.021
0.89	2.515
0.875	2.116
0.86	1.763
0.845	1.487
0.83	1.242
0.815	1.073
0.8	0.874
0.785	0.705
0.77	0.567
0.755	0.429
0.74	0.307
0.725	0.199
0.71	0.092
0.695	0
0.68	-0.092
0.665	-0.184
0.65	-0.276
0.635	-0.368
0.62	-0.46
0.605	-0.537
0.59	-0.613
0.575	-0.69
0.56	-0.767
0.545	-0.828
0.53	-0.874
0.515	-0.935
0.5	-0.981
0.485	-1.027
0.47	-1.058
0.455	-1.119
0.44	-1.165
0.425	-1.227
0.41	-1.273
0.395	-1.349
0.38	-1.426
0.365	-1.503
0.35	-1.579
0.335	-1.671
0.32	-1.779
0.305	-1.871
0.29	-1.978
0.275	-2.101
0.26	-2.223
0.245	-2.377
0.23	-2.561
0.215	-2.775
0.2	-3.036
0.185	-3.389
0.17	-3.818
0.155	-4.401
0.14	-5.167
0.125	-6.179
0.11	-7.498
0.095	-9.154
0.08	-11.116
0.065	-13.447
0.05	-16.069
0.035	-18.967
0.02	-22.156
0.005	-25.422
-0.01	-28.688
-0.025	-31.785
-0.04	-34.469
-0.055	-36.646
-0.07	-38.057
-0.085	-38.869
-0.1	-38.992
-0.115	-38.471
-0.13	-37.428
-0.145	-35.925
-0.16	-34.147
-0.175	-32.353
-0.19	-30.712
-0.205	-29.194
-0.22	-27.753
-0.235	-26.496
-0.25	-25.376
-0.265	-24.318
-0.28	-23.368
-0.295	-22.494
-0.31	-21.742
-0.325	-21.114
-0.34	-20.562
-0.355	-20.132
-0.37	-19.764
-0.385	-19.473
-0.4	-19.212
-0.415	-18.998
-0.43	-18.814
-0.445	-18.706
-0.46	-18.63
-0.475	-18.63
-0.49	-18.645
-0.505	-18.66
-0.52	-18.752
-0.535	-18.86
-0.55	-19.028
-0.565	-19.274
-0.58	-19.642

## Sheet: panel b
Extended data figure 1
E /V	I /mA
-0.595	-0.191
-0.585	-0.072
-0.575	-0.006
-0.565	0.029
-0.555	0.052
-0.545	0.066
-0.535	0.075
-0.525	0.081
-0.515	0.086
-0.505	0.089
-0.495	0.092
-0.485	0.093
-0.475	0.095
-0.465	0.096
-0.455	0.098
-0.445	0.098
-0.435	0.1
-0.425	0.1
-0.415	0.101
-0.405	0.101
-0.395	0.101
-0.385	0.101
-0.375	0.103
-0.365	0.103
-0.355	0.104
-0.345	0.104
-0.335	0.104
-0.325	0.104
-0.315	0.106
-0.305	0.106
-0.295	0.107
-0.285	0.107
-0.275	0.109
-0.265	0.109
-0.255	0.11
-0.245	0.112
-0.235	0.113
-0.225	0.115
-0.215	0.116
-0.205	0.118
-0.195	0.119
-0.185	0.123
-0.175	0.124
-0.165	0.127
-0.155	0.13
-0.145	0.133
-0.135	0.136
-0.125	0.139
-0.115	0.142
-0.105	0.147
-0.095	0.152
-0.085	0.156
-0.075	0.161
-0.065	0.165
-0.055	0.172
-0.045	0.178
-0.035	0.184
-0.025	0.188
-0.015	0.196
-0.005	0.202
0.005	0.21
0.015	0.217
0.025	0.225
0.035	0.233
0.045	0.242
0.055	0.251
0.065	0.26
0.075	0.268
0.085	0.277
0.095	0.286
0.105	0.296
0.115	0.303
0.125	0.309
0.135	0.314
0.145	0.319
0.155	0.319
0.165	0.317
0.175	0.312
0.185	0.306
0.195	0.297
0.205	0.288
0.215	0.276
0.225	0.262
0.235	0.247
0.245	0.231
0.255	0.214
0.265	0.201
0.275	0.187
0.285	0.175
0.295	0.162
0.305	0.153
0.315	0.144
0.325	0.136
0.335	0.13
0.345	0.124
0.355	0.119
0.365	0.115
0.375	0.11
0.385	0.107
0.395	0.104
0.405	0.101
0.415	0.098
0.425	0.095
0.435	0.093
0.445	0.092
0.455	0.09
0.465	0.089
0.475	0.087
0.485	0.086
0.495	0.086
0.505	0.084
0.515	0.084
0.525	0.083
0.535	0.083
0.545	0.081
0.555	0.081
0.565	0.081
0.575	0.08
0.585	0.08
0.595	0.078
0.605	0.078
0.615	0.078
0.625	0.078
0.635	0.078
0.645	0.077
0.655	0.077
0.665	0.077
0.675	0.075
0.685	0.075
0.695	0.075
0.705	0.075
0.715	0.074
0.725	0.074
0.735	0.074
0.745	0.074
0.755	0.072
0.765	0.072
0.775	0.072
0.785	0.07
0.795	0.07
0.805	0.07
0.815	0.07
0.825	0.07
0.835	0.069
0.845	0.069
0.855	0.069
0.865	0.069
0.875	0.069
0.885	0.067
0.895	0.067
0.905	0.067
0.915	0.067
0.925	0.067
0.935	0.067
0.945	0.066
0.955	0.067
0.965	0.066
0.975	0.066
0.985	0.066
0.995	0.066
1.005	0.066
0.995	0.021
0.985	0.014
0.975	0.011
0.965	0.009
0.955	0.008
0.945	0.006
0.935	0.005
0.925	0.003
0.915	0.003
0.905	0.002
0.895	0
0.885	-0.002
0.875	-0.002
0.865	-0.003
0.855	-0.005
0.845	-0.005
0.835	-0.006
0.825	-0.008
0.815	-0.008
0.805	-0.009
0.795	-0.009
0.785	-0.011
0.775	-0.012
0.765	-0.012
0.755	-0.014
0.745	-0.015
0.735	-0.017
0.725	-0.017
0.715	-0.018
0.705	-0.02
0.695	-0.021
0.685	-0.021
0.675	-0.023
0.665	-0.025
0.655	-0.026
0.645	-0.026
0.635	-0.028
0.625	-0.029
0.615	-0.031
0.605	-0.032
0.595	-0.034
0.585	-0.035
0.575	-0.035
0.565	-0.037
0.555	-0.038
0.545	-0.04
0.535	-0.041
0.525	-0.041
0.515	-0.043
0.505	-0.044
0.495	-0.046
0.485	-0.046
0.475	-0.047
0.465	-0.049
0.455	-0.051
0.445	-0.052
0.435	-0.054
0.425	-0.054
0.415	-0.055
0.405	-0.057
0.395	-0.058
0.385	-0.06
0.375	-0.061
0.365	-0.064
0.355	-0.066
0.345	-0.067
0.335	-0.07
0.325	-0.072
0.315	-0.075
0.305	-0.078
0.295	-0.081
0.285	-0.084
0.275	-0.087
0.265	-0.09
0.255	-0.093
0.245	-0.098
0.235	-0.101
0.225	-0.104
0.215	-0.109
0.205	-0.115
0.195	-0.119
0.185	-0.127
0.175	-0.133
0.165	-0.141
0.155	-0.149
0.145	-0.156
0.135	-0.165
0.125	-0.175
0.115	-0.182
0.105	-0.191
0.095	-0.201
0.085	-0.21
0.075	-0.219
0.065	-0.228
0.055	-0.237
0.045	-0.247
0.035	-0.256
0.025	-0.263
0.015	-0.27
0.005	-0.276
-0.005	-0.28
-0.015	-0.285
-0.025	-0.288
-0.035	-0.289
-0.045	-0.291
-0.055	-0.291
-0.065	-0.289
-0.075	-0.288
-0.085	-0.285
-0.095	-0.28
-0.105	-0.276
-0.115	-0.27
-0.125	-0.263
-0.135	-0.256
-0.145	-0.248
-0.155	-0.24
-0.165	-0.233
-0.175	-0.225
-0.185	-0.217
-0.195	-0.21
-0.205	-0.204
-0.215	-0.198
-0.225	-0.191
-0.235	-0.185
-0.245	-0.181
-0.255	-0.176
-0.265	-0.172
-0.275	-0.168
-0.285	-0.165
-0.295	-0.162
-0.305	-0.159
-0.315	-0.158
-0.325	-0.155
-0.335	-0.155
-0.345	-0.153
-0.355	-0.152
-0.365	-0.152
-0.375	-0.152
-0.385	-0.152
-0.395	-0.152
-0.405	-0.152
-0.415	-0.153
-0.425	-0.153
-0.435	-0.155
-0.445	-0.155
-0.455	-0.156
-0.465	-0.158
-0.475	-0.159
-0.485	-0.161
-0.495	-0.164
-0.505	-0.165
-0.515	-0.167
-0.525	-0.168
-0.535	-0.172
-0.545	-0.175
-0.555	-0.176
-0.565	-0.181
-0.575	-0.182
-0.585	-0.185
