# Supplementary material for: Electron hopping in conjugated molecular wires with application to solar cells
Source: Nat Chem. 2026 Feb 9;18(4):756–64. doi: 10.1038/s41557-025-02034-0 (PMC13061622; doi:10.1038/s41557-025-02034-0)
Supplement: Supplementary file 11 — The excel file for the electrochemical dataset of compound I on S-ITO at 20 °C. [file 41557_2025_2034_MOESM11_ESM.xlsx]

## Sheet: panel a
extended data figure 2a
E/V	I/uA	E/V	I/uA	E/V	I/uA	E/V	I/uA	E/V	I/uA
	200mV/s		300mV/s		400mV/s		500mV/s		600mV/s
-0.695	-18.258	-0.695	-10.587	-0.695	-9.053	-0.695	-8.132	-0.695	-7.825
-0.67	-12.888	-0.67	7.364	-0.67	23.628	-0.67	35.442	-0.67	42.653
-0.645	-6.598	-0.645	19.485	-0.645	39.278	-0.645	55.695	-0.645	68.429
-0.62	-5.217	-0.62	20.866	-0.62	42.346	-0.62	61.678	-0.62	78.862
-0.595	-3.836	-0.595	21.787	-0.595	43.113	-0.595	62.599	-0.595	80.857
-0.57	-2.455	-0.57	22.861	-0.57	44.187	-0.57	63.673	-0.57	81.317
-0.545	-1.381	-0.545	23.628	-0.545	45.261	-0.545	64.593	-0.545	81.777
-0.52	-0.461	-0.52	24.548	-0.52	46.335	-0.52	65.207	-0.52	82.852
-0.495	0.153	-0.495	25.162	-0.495	47.256	-0.495	66.588	-0.495	84.232
-0.47	0.92	-0.47	26.083	-0.47	48.33	-0.47	67.969	-0.47	85.92
-0.445	1.841	-0.445	27.003	-0.445	49.404	-0.445	69.196	-0.445	87.761
-0.42	2.915	-0.42	27.924	-0.42	50.478	-0.42	70.577	-0.42	89.602
-0.395	4.142	-0.395	28.998	-0.395	51.705	-0.395	72.879	-0.395	91.597
-0.37	5.523	-0.37	30.072	-0.37	53.24	-0.37	74.26	-0.37	93.592
-0.345	6.904	-0.345	31.453	-0.345	54.774	-0.345	76.254	-0.345	95.586
-0.32	8.438	-0.32	32.68	-0.32	56.768	-0.32	78.556	-0.32	97.888
-0.295	9.819	-0.295	34.061	-0.295	58.916	-0.295	81.01	-0.295	100.496
-0.27	11.354	-0.27	35.749	-0.27	60.911	-0.27	83.312	-0.27	103.564
-0.245	12.888	-0.245	37.59	-0.245	63.519	-0.245	86.534	-0.245	106.786
-0.22	14.575	-0.22	39.891	-0.22	66.281	-0.22	89.756	-0.22	110.776
-0.195	16.57	-0.195	42.346	-0.195	69.35	-0.195	94.052	-0.195	115.532
-0.17	18.565	-0.17	45.261	-0.17	73.492	-0.17	98.194	-0.17	121.209
-0.145	20.713	-0.145	48.637	-0.145	78.095	-0.145	104.485	-0.145	127.806
-0.12	23.321	-0.12	52.626	-0.12	83.619	-0.12	110.469	-0.12	135.324
-0.095	25.929	-0.095	56.922	-0.095	90.063	-0.095	117.987	-0.095	143.916
-0.07	28.998	-0.07	61.985	-0.07	96.814	-0.07	125.965	-0.07	153.276
-0.045	32.22	-0.045	67.355	-0.045	104.485	-0.045	135.938	-0.045	163.862
-0.02	35.442	-0.02	73.339	-0.02	112.617	-0.02	145.297	-0.02	175.216
0.005	38.664	0.005	79.476	0.005	120.902	0.005	156.191	0.005	187.49
0.03	41.579	0.03	85.306	0.03	129.187	0.03	166.47	0.03	199.611
0.055	43.881	0.055	90.216	0.055	136.705	0.055	176.75	0.055	211.425
0.08	44.801	0.08	93.285	0.08	141.922	0.08	183.808	0.08	221.705
0.105	44.034	0.105	93.745	0.105	144.53	0.105	189.331	0.105	228.456
0.13	42.039	0.13	91.29	0.13	143.149	0.13	189.025	0.13	231.064
0.155	39.124	0.155	86.227	0.155	137.626	0.155	185.035	0.155	228.456
0.18	36.669	0.18	80.243	0.18	129.954	0.18	176.443	0.18	220.938
0.205	34.982	0.205	74.72	0.205	121.362	0.205	166.777	0.205	209.738
0.23	34.214	0.23	70.577	0.23	113.537	0.23	155.884	0.23	197.617
0.255	34.061	0.255	67.969	0.255	107.4	0.255	147.138	0.255	185.189
0.28	36.209	0.28	66.281	0.28	102.951	0.28	139.16	0.28	174.142
0.305	46.335	0.305	73.339	0.305	104.945	0.305	136.245	0.305	166.624
0.33	42.193	0.33	76.101	0.33	109.702	0.33	142.842	0.33	172.454
0.355	37.897	0.355	65.054	0.355	95.586	0.355	127.193	0.355	156.037
0.38	34.828	0.38	58.303	0.38	86.841	0.38	115.839	0.38	142.996
0.405	32.527	0.405	53.7	0.405	80.09	0.405	107.86	0.405	133.33
0.43	30.992	0.43	50.325	0.43	74.72	0.43	100.496	0.43	125.505
0.455	29.765	0.455	47.716	0.455	70.731	0.455	95.586	0.455	119.061
0.48	28.844	0.48	45.415	0.48	67.202	0.48	90.523	0.48	113.537
0.505	28.231	0.505	43.727	0.505	64.593	0.505	87.148	0.505	108.934
0.53	27.77	0.53	42.346	0.53	62.292	0.53	83.312	0.53	104.638
0.555	27.31	0.555	41.272	0.555	60.297	0.555	81.164	0.555	100.956
0.58	27.003	0.58	40.198	0.58	58.61	0.58	77.942	0.58	97.581
0.605	26.85	0.605	39.431	0.605	57.075	0.605	76.407	0.605	94.666
0.63	26.85	0.63	38.817	0.63	55.541	0.63	73.953	0.63	91.904
0.655	26.85	0.655	38.357	0.655	54.314	0.655	72.879	0.655	89.602
0.68	26.85	0.68	38.05	0.68	53.393	0.68	70.731	0.68	87.761
0.705	27.157	0.705	37.897	0.705	52.779	0.705	69.963	0.705	86.073
0.73	27.463	0.73	37.743	0.73	52.319	0.73	68.429	0.73	84.846
0.755	27.77	0.755	37.897	0.755	52.012	0.755	68.122	0.755	83.772
0.78	28.231	0.78	38.05	0.78	51.859	0.78	66.895	0.78	83.005
0.805	28.844	0.805	38.357	0.805	51.705	0.805	67.048	0.805	82.391
0.83	29.458	0.83	38.971	0.83	51.705	0.83	66.281	0.83	81.777
0.855	30.225	0.855	39.585	0.855	52.012	0.855	66.895	0.855	81.471
0.88	30.992	0.88	40.352	0.88	52.626	0.88	66.588	0.88	81.317
0.905	32.066	0.905	41.272	0.905	53.393	0.905	67.815	0.905	81.471
0.93	32.987	0.93	42.5	0.93	54.467	0.93	67.815	0.93	81.777
0.955	34.214	0.955	43.727	0.955	55.848	0.955	69.503	0.955	82.545
0.98	35.595	0.98	45.108	0.98	57.229	0.98	70.27	0.98	83.772
1.005	36.976	1.005	46.796	1.005	58.763	1.005	72.418	1.005	85.306
0.98	30.532	0.98	35.902	0.98	38.664	0.98	40.352	0.98	43.113
0.955	26.85	0.955	30.686	0.955	31.913	0.955	32.527	0.955	32.22
0.93	24.395	0.93	27.31	0.93	27.31	0.93	26.389	0.93	25.776
0.905	22.554	0.905	24.702	0.905	24.088	0.905	22.861	0.905	20.866
0.88	21.02	0.88	22.554	0.88	21.48	0.88	18.872	0.88	17.03
0.855	19.639	0.855	20.866	0.855	19.485	0.855	16.877	0.855	13.501
0.83	18.565	0.83	19.485	0.83	17.644	0.83	13.808	0.83	10.433
0.805	17.644	0.805	18.104	0.805	15.956	0.805	12.121	0.805	7.518
0.78	16.57	0.78	16.877	0.78	14.269	0.78	9.512	0.78	4.909
0.755	15.649	0.755	15.649	0.755	12.581	0.755	8.285	0.755	2.455
0.73	14.729	0.73	14.575	0.73	11.047	0.73	5.83	0.73	0.153
0.705	13.962	0.705	13.501	0.705	9.666	0.705	4.756	0.705	-1.841
0.68	13.041	0.68	12.427	0.68	8.285	0.68	2.455	0.68	-3.683
0.655	12.274	0.655	11.507	0.655	7.211	0.655	1.534	0.655	-5.217
0.63	11.354	0.63	10.433	0.63	6.137	0.63	-0.614	0.63	-6.751
0.605	10.586	0.605	9.512	0.605	4.909	0.605	-1.535	0.605	-8.439
0.58	9.819	0.58	8.592	0.58	3.682	0.58	-3.529	0.58	-10.127
0.555	9.052	0.555	7.671	0.555	2.455	0.555	-4.45	0.555	-11.814
0.53	8.285	0.53	6.597	0.53	1.227	0.53	-6.444	0.53	-13.656
0.505	7.364	0.505	5.677	0.505	0	0.505	-7.211	0.505	-15.65
0.48	6.597	0.48	4.756	0.48	-1.228	0.48	-9.359	0.48	-17.798
0.455	5.677	0.455	3.682	0.455	-2.455	0.455	-10.587	0.455	-20.253
0.43	4.756	0.43	2.761	0.43	-3.683	0.43	-12.888	0.43	-22.708
0.405	3.835	0.405	1.687	0.405	-5.063	0.405	-14.423	0.405	-25.47
0.38	2.915	0.38	0.46	0.38	-6.751	0.38	-17.338	0.38	-28.538
0.355	1.994	0.355	-0.767	0.355	-8.746	0.355	-19.639	0.355	-31.914
0.33	0.92	0.33	-2.148	0.33	-11.047	0.33	-23.475	0.33	-35.749
0.305	0	0.305	-3.683	0.305	-13.962	0.305	-26.85	0.305	-40.199
0.28	-1.074	0.28	-5.37	0.28	-17.184	0.28	-31.76	0.28	-45.569
0.255	-2.148	0.255	-7.518	0.255	-20.867	0.255	-36.67	0.255	-51.552
0.23	-3.222	0.23	-9.973	0.23	-25.316	0.23	-42.807	0.23	-58.61
0.205	-4.757	0.205	-13.042	0.205	-30.533	0.205	-49.558	0.205	-66.895
0.18	-7.058	0.18	-17.338	0.18	-36.977	0.18	-57.843	0.18	-76.408
0.155	-12.888	0.155	-27.004	0.155	-48.024	0.155	-69.197	0.155	-88.989
0.13	-17.645	0.13	-38.511	0.13	-64.134	0.13	-87.455	0.13	-107.554
0.105	-21.02	0.105	-44.802	0.105	-74.72	0.105	-102.644	0.105	-127.04
0.08	-25.316	0.08	-52.78	0.08	-85	0.08	-114.765	0.08	-141.769
0.055	-30.226	0.055	-62.139	0.055	-96.968	0.055	-128.574	0.055	-157.265
0.03	-35.136	0.03	-70.731	0.03	-108.168	0.03	-142.229	0.03	-172.762
0.005	-39.125	0.005	-77.482	0.005	-117.067	0.005	-153.583	0.005	-185.957
-0.02	-42.5	-0.02	-82.545	-0.02	-123.818	-0.02	-161.868	-0.02	-195.929
-0.045	-44.648	-0.045	-86.074	-0.045	-127.807	-0.045	-166.778	-0.045	-202.067
-0.07	-46.029	-0.07	-87.455	-0.07	-129.648	-0.07	-168.466	-0.07	-204.061
-0.095	-46.489	-0.095	-87.455	-0.095	-129.034	-0.095	-167.545	-0.095	-202.68
-0.12	-46.183	-0.12	-86.074	-0.12	-126.733	-0.12	-164.016	-0.12	-198.845
-0.145	-45.415	-0.145	-84.08	-0.145	-123.511	-0.145	-159.413	-0.145	-193.475
-0.17	-44.648	-0.17	-81.778	-0.17	-119.829	-0.17	-154.657	-0.17	-187.031
-0.195	-43.728	-0.195	-79.63	-0.195	-116.3	-0.195	-149.594	-0.195	-181.2
-0.22	-42.807	-0.22	-77.482	-0.22	-112.924	-0.22	-145.451	-0.22	-175.984
-0.245	-42.04	-0.245	-75.794	-0.245	-110.163	-0.245	-141.922	-0.245	-171.534
-0.27	-41.426	-0.27	-73.953	-0.27	-107.554	-0.27	-138.7	-0.27	-167.545
-0.295	-40.813	-0.295	-72.726	-0.295	-105.866	-0.295	-136.092	-0.295	-164.17
-0.32	-40.199	-0.32	-71.345	-0.32	-104.332	-0.32	-133.791	-0.32	-161.408
-0.345	-39.738	-0.345	-70.424	-0.345	-102.951	-0.345	-132.563	-0.345	-159.26
-0.37	-39.278	-0.37	-69.657	-0.37	-102.031	-0.37	-130.875	-0.37	-157.572
-0.395	-38.818	-0.395	-68.737	-0.395	-100.957	-0.395	-130.108	-0.395	-156.191
-0.42	-38.511	-0.42	-68.276	-0.42	-100.19	-0.42	-129.188	-0.42	-155.424
-0.445	-38.204	-0.445	-67.509	-0.445	-99.576	-0.445	-128.881	-0.445	-154.964
-0.47	-37.744	-0.47	-67.049	-0.47	-99.269	-0.47	-128.267	-0.47	-154.81
-0.495	-37.437	-0.495	-66.742	-0.495	-98.962	-0.495	-128.421	-0.495	-154.964
-0.52	-37.437	-0.52	-66.589	-0.52	-99.269	-0.52	-128.421	-0.52	-155.271
-0.545	-37.437	-0.545	-66.435	-0.545	-99.576	-0.545	-129.034	-0.545	-156.038
-0.57	-37.59	-0.57	-66.742	-0.57	-100.19	-0.57	-129.648	-0.57	-156.958
-0.595	-37.897	-0.595	-67.202	-0.595	-101.11	-0.595	-131.029	-0.595	-158.186
-0.62	-38.665	-0.62	-67.969	-0.62	-102.184	-0.62	-132.41	-0.62	-159.72
-0.645	-39.585	-0.645	-69.197	-0.645	-103.872	-0.645	-134.711	-0.645	-162.022
-0.67	-40.966	-0.67	-70.885	-0.67	-106.173	-0.67	-137.319	-0.67	-164.937

## Sheet: panel b
extended data figure 2b
E/V	I（uA)	E/V	I（uA)	E/V	I（uA)	E/V	I（uA)	E/V	I（uA)	E/V	I（uA)
	3 V/s		4 V/s		5 V/s		6 V/s		7 V/s		8 V/s
-0.695	-3.529	-0.695	-4.603	-0.695	-7.979	-0.695	-3.836	-0.695	-8.439	-0.695	-6.905
-0.67	62.906	-0.67	61.065	-0.67	63.366	-0.67	59.837	-0.67	57.536	-0.67	52.626
-0.645	133.637	-0.645	132.256	-0.645	128.267	-0.645	121.209	-0.645	121.209	-0.645	114.918
-0.62	198.844	-0.62	201.606	-0.62	195.929	-0.62	191.019	-0.62	188.718	-0.62	185.035
-0.595	271.416	-0.595	274.024	-0.595	272.49	-0.595	269.115	-0.595	259.602	-0.595	258.681
-0.57	334.936	-0.57	355.188	-0.57	357.183	-0.57	352.427	-0.57	339.078	-0.57	336.47
-0.545	393.699	-0.545	431.136	-0.545	440.802	-0.545	436.813	-0.545	427.3	-0.545	418.708
-0.52	441.723	-0.52	499.412	-0.52	522.12	-0.52	523.04	-0.52	521.966	-0.52	507.697
-0.495	464.737	-0.495	567.535	-0.495	605.585	-0.495	616.018	-0.495	618.78	-0.495	605.278
-0.47	482.535	-0.47	616.325	-0.47	686.749	-0.47	714.366	-0.47	716.054	-0.47	711.605
-0.445	479.466	-0.445	639.339	-0.445	751.803	-0.445	806.271	-0.445	814.249	-0.445	821.613
-0.42	476.091	-0.42	658.058	-0.42	793.229	-0.42	879.917	-0.42	914.131	-0.42	930.855
-0.395	468.573	-0.395	665.729	-0.395	821.767	-0.395	935.151	-0.395	1009.1	-0.395	1033.19
-0.37	456.605	-0.37	651.154	-0.37	842.326	-0.37	978.111	-0.37	1087.51	-0.37	1126.78
-0.345	458.6	-0.345	640.26	-0.345	845.242	-0.345	1010.33	-0.345	1139.67	-0.345	1208.87
-0.32	451.235	-0.32	639.8	-0.32	830.512	-0.32	1025.06	-0.32	1169.74	-0.32	1277.45
-0.295	459.52	-0.295	626.912	-0.295	817.011	-0.295	1019.08	-0.295	1187.54	-0.295	1328.54
-0.27	461.822	-0.27	619.394	-0.27	813.635	-0.27	1003.89	-0.27	1198.74	-0.27	1359.84
-0.245	467.038	-0.245	629.673	-0.245	808.419	-0.245	993.761	-0.245	1202.42	-0.245	1371.81
-0.22	480.387	-0.22	631.515	-0.22	797.372	-0.22	990.999	-0.22	1194.45	-0.22	1369.05
-0.195	482.228	-0.195	630.901	-0.195	794.303	-0.195	985.936	-0.195	1176.34	-0.195	1359.69
-0.17	501.253	-0.17	649.312	-0.17	804.736	-0.17	975.503	-0.17	1157.78	-0.17	1350.18
-0.145	507.39	-0.145	664.042	-0.145	815.169	-0.145	967.371	-0.145	1149.03	-0.145	1343.58
-0.12	525.035	-0.12	668.644	-0.12	820.233	-0.12	972.895	-0.12	1151.79	-0.12	1338.06
-0.095	543.753	-0.095	691.352	-0.095	832.354	-0.095	987.777	-0.095	1158.7	-0.095	1332.23
-0.07	557.255	-0.07	716.975	-0.07	856.749	-0.07	1002.51	-0.07	1161.77	-0.07	1327.47
-0.045	589.015	-0.045	729.402	-0.045	880.991	-0.045	1013.4	-0.045	1163.76	-0.045	1328.85
-0.02	605.738	-0.02	757.48	-0.02	900.169	-0.02	1029.97	-0.02	1174.96	-0.02	1340.97
0.005	642.255	0.005	796.604	0.005	926.559	0.005	1060.2	0.005	1201.96	0.005	1364.91
0.03	671.406	0.03	821.307	0.03	965.07	0.03	1099.01	0.03	1242.78	0.03	1398.97
0.055	704.547	0.055	854.908	0.055	1005.58	0.055	1138.14	0.055	1286.96	0.055	1439.17
0.08	748.581	0.08	906.153	0.08	1043.47	0.08	1176.8	0.08	1329.62	0.08	1483.81
0.105	776.659	0.105	943.59	0.105	1089.96	0.105	1226.05	0.105	1375.49	0.105	1533.53
0.13	824.989	0.13	984.862	0.13	1151.49	0.13	1291.41	0.13	1435.33	0.13	1592.6
0.155	854.754	0.155	1049.3	0.155	1217	0.155	1366.44	0.155	1511.43	0.155	1661.03
0.18	896.947	0.18	1103.62	0.18	1277.91	0.18	1437.94	0.18	1596.28	0.18	1738.2
0.205	933.463	0.205	1145.66	0.205	1339.44	0.205	1502.99	0.205	1673.3	0.205	1815.68
0.23	950.647	0.23	1198.74	0.23	1401.73	0.23	1567.43	0.23	1736.05	0.23	1887.95
0.255	970.747	0.255	1232.19	0.255	1448.53	0.255	1630.65	0.255	1789.29	0.255	1951.01
0.28	950.647	0.28	1228.66	0.28	1470.47	0.28	1680.51	0.28	1843.3	0.28	2006.7
0.305	937.299	0.305	1224.67	0.305	1476.6	0.305	1704.29	0.305	1894.54	0.305	2055.65
0.33	899.556	0.33	1209.02	0.33	1472.15	0.33	1705.83	0.33	1928.45	0.33	2096.92
0.355	858.897	0.355	1162.69	0.355	1449.6	0.355	1695.55	0.355	1932.44	0.355	2123.31
0.38	821.767	0.38	1122.8	0.38	1410.48	0.38	1678.06	0.38	1909.58	0.38	2129.14
0.405	760.855	0.405	1086.28	0.405	1365.98	0.405	1645.84	0.405	1876.9	0.405	2113.64
0.43	719.89	0.43	1024.29	0.43	1321.18	0.43	1596.58	0.43	1844.83	0.43	2081.11
0.455	660.666	0.455	962.462	0.455	1267.48	0.455	1539.66	0.455	1811.39	0.455	2039.69
0.48	621.081	0.48	913.211	0.48	1204.88	0.48	1485.96	0.48	1765.05	0.48	1995.19
0.505	584.719	0.505	849.231	0.505	1140.29	0.505	1431.03	0.505	1702.3	0.505	1947.94
0.53	548.356	0.53	789.086	0.53	1077.99	0.53	1367.51	0.53	1630.19	0.53	1894.24
0.555	532.706	0.555	752.724	0.555	1012.48	0.555	1294.02	0.555	1562.37	0.555	1832.71
0.58	502.634	0.58	713.599	0.58	948.96	0.58	1220.68	0.58	1501.92	0.58	1763.82
0.605	493.428	0.605	674.475	0.605	897.714	0.605	1155.48	0.605	1440.24	0.605	1692.17
0.63	474.556	0.63	656.063	0.63	857.823	0.63	1096.56	0.63	1367.51	0.63	1620.83
0.655	459.981	0.655	637.498	0.655	820.693	0.655	1041.17	0.655	1287.42	0.655	1551.02
0.68	453.537	0.68	611.569	0.68	787.859	0.68	990.079	0.68	1214.55	0.68	1480.59
0.705	434.358	0.705	599.448	0.705	765.458	0.705	950.801	0.705	1161	0.705	1410.63
0.73	433.284	0.73	590.089	0.73	749.041	0.73	921.956	0.73	1124.33	0.73	1342.51
0.755	415.946	0.755	568.609	0.755	729.556	0.755	899.249	0.755	1092.72	0.755	1283.13
0.78	411.344	0.78	557.715	0.78	709.764	0.78	874.547	0.78	1056.67	0.78	1236.18
0.805	403.826	0.805	552.652	0.805	697.949	0.805	852.76	0.805	1018.77	0.805	1200.74
0.83	391.705	0.83	536.542	0.83	688.437	0.83	836.189	0.83	989.005	0.83	1171.13
0.855	393.085	0.855	525.188	0.855	672.634	0.855	824.068	0.855	972.741	0.855	1143.05
0.88	378.97	0.88	523.961	0.88	656.37	0.88	809.646	0.88	963.689	0.88	1114.97
0.905	381.425	0.905	511.84	0.905	648.392	0.905	792.002	0.905	950.954	0.905	1088.27
0.93	373.293	0.93	501.253	0.93	642.868	0.93	777.119	0.93	928.861	0.93	1066.95
0.955	369.304	0.955	503.094	0.955	631.054	0.955	767.913	0.955	905.232	0.955	1052.06
0.98	371.452	0.98	496.037	0.98	619.087	0.98	761.316	0.98	890.657	0.98	1040.25
1.005	362.553	1.005	486.37	1.005	615.865	1.005	751.343	1.005	886.667	1.005	1027.52
0.98	200.225	0.98	307.012	0.98	431.443	0.98	557.715	0.98	706.081	0.98	842.633
0.955	96.507	0.955	167.238	0.955	253.925	0.955	358.41	0.955	487.138	0.955	607.733
0.93	56.155	0.93	83.158	0.93	131.182	0.93	212.346	0.93	296.425	0.93	397.535
0.905	33.447	0.905	42.806	0.905	62.752	0.905	113.077	0.905	159.259	0.905	234.9
0.88	17.03	0.88	13.348	0.88	25.162	0.88	40.965	0.88	71.651	0.88	121.516
0.855	3.835	0.855	-12.735	0.855	-7.365	0.855	-10.74	0.855	15.343	0.855	41.886
0.83	-23.015	0.83	-22.248	0.83	-36.977	0.83	-40.966	0.83	-28.845	0.83	-17.184
0.805	-34.829	0.805	-36.823	0.805	-54.468	0.805	-57.229	0.805	-70.424	0.805	-67.202
0.78	-53.7	0.78	-65.515	0.78	-64.287	0.78	-74.414	0.78	-106.173	0.78	-110.469
0.755	-61.832	0.755	-86.228	0.755	-84.233	0.755	-97.274	0.755	-128.574	0.755	-145.298
0.73	-70.118	0.73	-100.036	0.73	-113.385	0.73	-117.834	0.73	-138.394	0.73	-169.386
0.705	-83.466	0.705	-119.522	0.705	-137.013	0.705	-134.711	0.705	-145.912	0.705	-183.962
0.68	-84.54	0.68	-131.489	0.68	-154.657	0.68	-157.265	0.68	-159.874	0.68	-194.088
0.655	-99.269	0.655	-135.478	0.655	-175.523	0.655	-186.57	0.655	-180.433	0.655	-205.596
0.63	-100.343	0.63	-150.361	0.63	-196.083	0.63	-218.637	0.63	-207.437	0.63	-221.245
0.605	-109.549	0.605	-162.328	0.605	-206.363	0.605	-243.799	0.605	-238.429	0.605	-239.043
0.58	-118.141	0.58	-163.709	0.58	-212.04	0.58	-258.989	0.58	-267.888	0.58	-260.216
0.555	-120.135	0.555	-174.143	0.555	-225.848	0.555	-269.576	0.555	-295.352	0.555	-289.061
0.53	-135.478	0.53	-188.105	0.53	-242.419	0.53	-284.305	0.53	-321.741	0.53	-323.122
0.505	-136.552	0.505	-191.173	0.505	-250.243	0.505	-303.483	0.505	-347.057	0.505	-359.025
0.48	-152.202	0.48	-200.993	0.48	-254.386	0.48	-319.287	0.48	-368.384	0.48	-393.546
0.455	-160.794	0.455	-220.632	0.455	-268.195	0.455	-328.492	0.455	-384.954	0.455	-423.925
0.43	-170.153	0.43	-229.684	0.43	-287.987	0.43	-336.471	0.43	-399.07	0.43	-448.321
0.405	-189.179	0.405	-241.805	0.405	-302.563	0.405	-352.581	0.405	-414.873	0.405	-468.113
0.38	-193.781	0.38	-267.888	0.38	-315.758	0.38	-375.902	0.38	-434.819	0.38	-487.445
0.355	-217.41	0.355	-286.453	0.355	-340	0.355	-400.604	0.355	-457.526	0.355	-509.999
0.33	-228.303	0.33	-301.335	0.33	-372.68	0.33	-422.698	0.33	-480.541	0.33	-536.696
0.305	-248.095	0.305	-331.868	0.305	-401.371	0.305	-449.395	0.305	-505.089	0.305	-566.615
0.28	-273.411	0.28	-360.713	0.28	-427.301	0.28	-487.138	0.28	-537.003	0.28	-598.681
0.255	-289.368	0.255	-380.658	0.255	-463.05	0.255	-533.934	0.255	-579.963	0.255	-633.817
0.23	-325.884	0.23	-416.868	0.23	-507.544	0.23	-580.577	0.23	-631.975	0.23	-674.322
0.205	-347.671	0.205	-458.907	0.205	-549.124	0.205	-623.383	0.205	-687.057	0.205	-724.8
0.18	-385.108	0.18	-488.826	0.18	-586.714	0.18	-668.798	0.18	-742.445	0.18	-786.172
0.155	-421.931	0.155	-530.098	0.155	-633.97	0.155	-724.34	0.155	-799.674	0.155	-857.823
0.13	-454.151	0.13	-584.106	0.13	-690.432	0.13	-787.246	0.13	-863.193	0.13	-933.004
0.105	-504.783	0.105	-626.145	0.105	-744.593	0.105	-848.311	0.105	-933.464	0.105	-1008.34
0.08	-539.458	0.08	-671.253	0.08	-794.611	0.08	-904.619	0.08	-1006.19	0.08	-1081.06
0.055	-594.232	0.055	-734.62	0.055	-851.84	0.055	-963.076	0.055	-1076.77	0.055	-1155.17
0.03	-639.494	0.03	-787.246	0.03	-917.507	0.03	-1031.05	0.03	-1143.05	0.03	-1233.11
0.005	-683.681	0.005	-832.814	0.005	-979.186	0.005	-1103.16	0.005	-1211.02	0.005	-1316.58
-0.02	-736.461	-0.02	-894.8	-0.02	-1033.65	-0.02	-1169.9	-0.02	-1283.59	-0.02	-1400.04
-0.045	-766.686	-0.045	-948.96	-0.045	-1090.73	-0.045	-1228.51	-0.045	-1359.84	-0.045	-1478.91
-0.07	-808.879	-0.07	-984.556	-0.07	-1150.41	-0.07	-1285.43	-0.07	-1430.73	-0.07	-1549.79
-0.095	-826.984	-0.095	-1026.29	-0.095	-1200.89	-0.095	-1346.34	-0.095	-1490.26	-0.095	-1614.23
-0.12	-839.719	-0.12	-1061.73	-0.12	-1237.56	-0.12	-1403.57	-0.12	-1541.96	-0.12	-1675.91
-0.145	-843.861	-0.145	-1068.64	-0.145	-1267.33	-0.145	-1447.91	-0.145	-1593.67	-0.145	-1738.05
-0.17	-824.529	-0.17	-1071.7	-0.17	-1290.19	-0.17	-1474.76	-0.17	-1645.07	-0.17	-1797.58
-0.195	-812.562	-0.195	-1072.01	-0.195	-1296.32	-0.195	-1492.41	-0.195	-1686.65	-0.195	-1847.75
-0.22	-779.574	-0.22	-1045.77	-0.22	-1285.74	-0.22	-1503.91	-0.22	-1708.74	-0.22	-1881.96
-0.245	-755.486	-0.245	-1014.17	-0.245	-1268.09	-0.245	-1504.99	-0.245	-1710.74	-0.245	-1899.15
-0.27	-727.562	-0.27	-991.307	-0.27	-1246	-0.27	-1488.57	-0.27	-1700.92	-0.27	-1903.6
-0.295	-699.331	-0.295	-957.246	-0.295	-1214.55	-0.295	-1458.81	-0.295	-1688.8	-0.295	-1901.14
-0.32	-684.295	-0.32	-919.962	-0.32	-1176.96	-0.32	-1426.28	-0.32	-1675.6	-0.32	-1893.78
-0.345	-663.428	-0.345	-900.477	-0.345	-1144.28	-0.345	-1396.97	-0.345	-1653.97	-0.345	-1879.51
-0.37	-657.905	-0.37	-880.377	-0.37	-1117.43	-0.37	-1367.21	-0.37	-1619.14	-0.37	-1854.96
-0.395	-647.472	-0.395	-857.67	-0.395	-1091.65	-0.395	-1334.22	-0.395	-1576.49	-0.395	-1821.21
-0.42	-645.017	-0.42	-852.76	-0.42	-1070.17	-0.42	-1304.92	-0.42	-1542.27	-0.42	-1785.61
-0.445	-646.244	-0.445	-853.374	-0.445	-1061.73	-0.445	-1289.11	-0.445	-1527.24	-0.445	-1758.76
-0.47	-644.557	-0.47	-848.924	-0.47	-1065.57	-0.47	-1289.42	-0.47	-1528.31	-0.47	-1748.63
-0.495	-655.143	-0.495	-857.67	-0.495	-1069.4	-0.495	-1292.8	-0.495	-1530.76	-0.495	-1751.09
-0.52	-654.836	-0.52	-870.558	-0.52	-1069.86	-0.52	-1290.19	-0.52	-1523.86	-0.52	-1754.77
-0.545	-666.804	-0.545	-869.177	-0.545	-1075.23	-0.545	-1284.05	-0.545	-1510.36	-0.545	-1750.63
-0.57	-667.724	-0.57	-873.32	-0.57	-1083.52	-0.57	-1284.36	-0.57	-1500.69	-0.57	-1737.43
-0.595	-670.486	-0.595	-883.139	-0.595	-1083.06	-0.595	-1288.19	-0.595	-1500.23	-0.595	-1722.24
-0.62	-677.697	-0.62	-879.61	-0.62	-1078.3	-0.62	-1288.19	-0.62	-1503.91	-0.62	-1711.96
-0.645	-675.856	-0.645	-882.219	-0.645	-1083.82	-0.645	-1283.13	-0.645	-1503.45	-0.645	-1709.36
-0.67	-691.046	-0.67	-896.794	-0.67	-1097.33	-0.67	-1283.13	-0.67	-1495.63	-0.67	-1710.28

## Sheet: panel c
extended data figure 2c
log(scan rate)	ΔEa	ΔEc
-0.52288	0.07361	-0.10139
-0.39794	0.07361	-0.10139
-0.30103	0.07361	-0.10139
-0.22185	0.09861	-0.10139
-0.1549	0.09861	-0.10139
-0.09691	0.09861	-0.10139
-0.04576	0.12361	-0.07639
0	0.09861	-0.10139
0.04139	0.12361	-0.12639
0.07918	0.12361	-0.10139
0.11394	0.14861	-0.10139
0.14613	0.14861	-0.10139
0.17609	0.17361	-0.12639
0.20412	0.17361	-0.12639
0.23045	0.14861	-0.15139
0.25527	0.14861	-0.12639
0.27875	0.17361	-0.15139
0.30103	0.17361	-0.12639
0.34242	0.22361	-0.15139
0.38021	0.19861	-0.15139
0.41497	0.22361	-0.15139
0.44716	0.22361	-0.15139
0.47712	0.22361	-0.17639
0.60206	0.22361	-0.22639
0.69897	0.27361	-0.22639
0.77815	0.29861	-0.27639
0.8451	0.32361	-0.27639
0.90309	0.34861	-0.30139
0.95424	0.37361	-0.32639
1	0.37361	-0.35139
1.04139	0.39861	-0.35139
1.07918	0.42361	-0.35139
1.11394	0.44361	-0.36639
1.14613	0.44361	-0.36639
1.17609	0.44361	-0.36639

## Sheet: panel d
extended data figure 2d
scan rate(mV/s)	anodic peak current(uA)	cathodic peak current(uA)
300	58.61	-52.6468
400	88.605	-74.4628
500	113.23	-93.1277
600	135.938	-109.863
700	142.69	-122.454
800	166.47	-138.821
900	187.798	-155.428
1000	206.209	-165.314
1100	226.155	-178.874
1200	242.956	-192.151
