# Supplementary material for: Electron hopping in conjugated molecular wires with application to solar cells
Source: Nat Chem. 2026 Feb 9;18(4):756–64. doi: 10.1038/s41557-025-02034-0 (PMC13061622; doi:10.1038/s41557-025-02034-0)
Supplement: Supplementary file 12 — The excel file for the Arrhenius plot of compound I on S-ITO. [file 41557_2025_2034_MOESM12_ESM.xlsx]

## Sheet: Sheet1
extended data figure 3
1000/T	Ln(kapp)
3.5317	1.35067
3.47041	1.85317
3.41122	1.81156
3.35402	2.02683
3.24517	2.14007
