# Supplementary material for: Electron hopping in conjugated molecular wires with application to solar cells
Source: Nat Chem. 2026 Feb 9;18(4):756–64. doi: 10.1038/s41557-025-02034-0 (PMC13061622; doi:10.1038/s41557-025-02034-0)
Supplement: Supplementary file 13 — Separate TIF files are given for each unprocessed SEM image of the top view (including inset) and cross section of the S-ITO and S-ITO/compound I images. 5g_XRD is the raw XRD data for the diffraction patterns of perovskite grown on S-ITO and S-ITO/compound I. [file 41557_2025_2034_MOESM13_ESM.zip]

Archive with 2 entries (2 files):
- IO-mesoITO_AFM_source_data.tif
- IO-mesoITO_SEM_source_data.tif
